# Supplementary material for: A comparison of two registry-based systems for the surveillance of persons hospitalised with COVID-19 in Norway, February 2020 to May 2022
Source: Euro Surveill. 2023 Aug 17;28(33):2200888. doi: 10.2807/1560-7917.ES.2023.28.33.2200888 (PMC10436689; doi:10.2807/1560-7917.ES.2023.28.33.2200888)
Supplement: Supplementary Material 2 [file 22-00888_WHITTAKER_Supplement2.xlsx]

## Sheet: Disclaimer
This supplementary material is hosted by Eurosurveillance as supporting information alongside the article “A comparison of two registry-based systems for the surveillance of patients hospitalised with COVID-19 in Norway, February 2020 to May 2022”, on behalf of the authors, who remain responsible for the accuracy and appropriateness of the content. The same standards for ethics, copyright, attrib…

## Sheet: Figure 1
isoyearweek	n_cases_nopar	n_cases_npr_u071
2020-09	1	2
2020-10	5	8
2020-11	78	76
2020-12	223	227
2020-13	325	327
2020-14	236	233
2020-15	127	127
2020-16	101	98
2020-17	62	61
2020-18	33	28
2020-19	27	22
2020-20	17	20
2020-21	17	14
2020-22	17	17
2020-23	7	6
2020-24	11	10
2020-25	12	13
2020-26	16	19
2020-27	7	9
2020-28	5	4
2020-29	9	10
2020-30	5	7
2020-31	15	13
2020-32	18	19
2020-33	12	13
2020-34	13	13
2020-35	13	13
2020-36	16	13
2020-37	25	26
2020-38	30	31
2020-39	25	22
2020-40	31	29
2020-41	44	41
2020-42	30	29
2020-43	57	53
2020-44	74	76
2020-45	127	120
2020-46	153	147
2020-47	155	147
2020-48	131	130
2020-49	145	150
2020-50	114	107
2020-51	126	122
2020-52	112	115
2020-53	126	131
2021-01	131	134
2021-02	120	123
2021-03	111	102
2021-04	70	63
2021-05	58	56
2021-06	61	60
2021-07	76	81
2021-08	96	94
2021-09	130	136
2021-10	222	219
2021-11	291	292
2021-12	254	258
2021-13	267	267
2021-14	231	235
2021-15	211	210
2021-16	171	177
2021-17	99	100
2021-18	94	96
2021-19	80	82
2021-20	80	83
2021-21	63	63
2021-22	60	63
2021-23	33	40
2021-24	28	29
2021-25	27	24
2021-26	26	32
2021-27	31	36
2021-28	26	30
2021-29	25	23
2021-30	30	30
2021-31	49	52
2021-32	51	50
2021-33	64	66
2021-34	100	113
2021-35	101	102
2021-36	137	148
2021-37	114	117
2021-38	93	93
2021-39	86	90
2021-40	79	78
2021-41	94	94
2021-42	126	130
2021-43	169	168
2021-44	199	208
2021-45	244	244
2021-46	223	235
2021-47	264	267
2021-48	325	323
2021-49	339	350
2021-50	362	384
2021-51	298	309
2021-52	286	302
2022-01	270	279
2022-02	259	277
2022-03	354	398
2022-04	475	487
2022-05	546	604
2022-06	644	721
2022-07	924	1070
2022-08	1021	1253
2022-09	1040	1246
2022-10	978	1193
2022-11	758	897
2022-12	659	742
2022-13	500	562
2022-14	388	448
2022-15	289	353
2022-16	264	275
2022-17	179	171
total	19486	21035

## Sheet: Figure 2a
isoyearweek	number_of_npr_u071_admissions	in_npr	not_in_npr	total_nopar	perc_of_nopar_with_matching_npr_u071	perc_of_nopar_with_matching_npr_u071_mov_avg
2020-09	2	1	0	1	100
2020-10	8	5	0	5	100
2020-11	76	76	2	78	97
2020-12	225	218	3	221	99	99
2020-13	326	319	5	324	98	99
2020-14	229	227	6	233	97	98
2020-15	125	122	3	125	98	98
2020-16	97	96	3	99	97	98
2020-17	61	57	5	62	92	96
2020-18	27	27	5	32	84	93
2020-19	22	22	5	27	81	89
2020-20	19	15	2	17	88	87
2020-21	13	11	5	16	69	81
2020-22	17	15	2	17	88	82
2020-23	6	6	1	7	86	83
2020-24	10	10	1	11	91	83
2020-25	13	12	0	12	100	91
2020-26	17	14	0	14	100	94
2020-27	9	7	0	7	100	98
2020-28	4	4	1	5	80	95
2020-29	10	9	0	9	100	95
2020-30	7	4	1	5	80	90
2020-31	10	11	1	12	92	88
2020-32	16	15	0	15	100	93
2020-33	12	11	0	11	100	93
2020-34	13	13	0	13	100	98
2020-35	13	12	1	13	92	98
2020-36	12	13	2	15	87	95
2020-37	26	23	2	25	92	93
2020-38	31	29	1	30	97	92
2020-39	22	20	5	25	80	89
2020-40	29	31	0	31	100	92
2020-41	40	40	3	43	93	92
2020-42	28	26	3	29	90	91
2020-43	51	51	4	55	93	94
2020-44	74	69	3	72	96	93
2020-45	119	115	11	126	91	92
2020-46	144	143	7	150	95	94
2020-47	141	139	10	149	93	94
2020-48	127	122	6	128	95	94
2020-49	148	132	11	143	92	94
2020-50	105	96	16	112	86	92
2020-51	118	113	10	123	92	91
2020-52	115	104	7	111	94	91
2020-53	130	122	3	125	98	92
2021-01	132	126	3	129	98	95
2021-02	122	113	4	117	97	96
2021-03	102	97	14	111	87	95
2021-04	61	61	6	67	91	93
2021-05	56	55	3	58	95	92
2021-06	59	59	1	60	98	93
2021-07	81	73	3	76	96	95
2021-08	93	84	10	94	89	95
2021-09	135	123	6	129	95	95
2021-10	218	210	11	221	95	94
2021-11	286	275	9	284	97	94
2021-12	254	243	9	252	96	96
2021-13	267	259	5	264	98	97
2021-14	231	219	6	225	97	97
2021-15	209	203	6	209	97	97
2021-16	175	161	7	168	96	97
2021-17	100	92	7	99	93	96
2021-18	96	89	5	94	95	95
2021-19	76	67	7	74	91	93
2021-20	83	76	4	80	95	93
2021-21	63	54	7	61	89	92
2021-22	61	58	0	58	100	94
2021-23	40	33	0	33	100	96
2021-24	29	25	3	28	89	94
2021-25	24	23	4	27	85	94
2021-26	32	25	0	25	100	94
2021-27	35	26	4	30	87	90
2021-28	28	22	2	24	92	91
2021-29	20	19	3	22	86	91
2021-30	29	29	0	29	100	91
2021-31	50	45	2	47	96	93
2021-32	50	45	5	50	90	93
2021-33	65	59	4	63	94	95
2021-34	110	93	4	97	96	94
2021-35	102	100	1	101	99	95
2021-36	145	128	6	134	96	96
2021-37	112	106	5	111	95	96
2021-38	91	84	6	90	93	96
2021-39	90	80	6	86	93	94
2021-40	73	69	5	74	93	94
2021-41	90	83	7	90	92	93
2021-42	125	113	8	121	93	93
2021-43	165	159	7	166	96	94
2021-44	203	184	10	194	95	94
2021-45	241	230	11	241	95	95
2021-46	228	206	12	218	94	95
2021-47	265	244	17	261	93	95
2021-48	317	290	25	315	92	94
2021-49	350	323	15	338	96	94
2021-50	380	334	23	357	94	94
2021-51	303	267	27	294	91	93
2021-52	297	261	19	280	93	93
2022-01	272	233	26	259	90	92
2022-02	276	217	40	257	84	90
2022-03	396	310	42	352	88	89
2022-04	484	397	76	473	84	87
2022-05	602	479	64	543	88	86
2022-06	720	555	89	644	86	87
2022-07	1066	830	92	922	90	87
2022-08	1245	896	122	1018	88	88
2022-09	1239	893	140	1033	86	88
2022-10	1190	838	135	973	86	88
2022-11	892	632	122	754	84	86
2022-12	741	555	101	656	85	85
2022-13	554	389	103	492	79	83
2022-14	446	310	76	386	80	82
2022-15	352	225	63	288	78	81
2022-16	275	188	75	263	71	77
2022-17	169	116	62	178	65	74

## Sheet: Figure 2b
isoyearweek	number_of_nopar_admissions	C19_in_nopar	C19_not_in_nopar	total_c19_npr	perc_of_npr_u071_admissions_matching_nopar	C19_and_lab_in_nopar	C19_and_lab_not_in_nopar	total_c19_and_lab_npr	perc_of_npr_u071_admissions_and_positive_pcr_matching_nopar	npr_everyone_and_lab_in_nopar	npr_everyone_and_lab_not_in_nopar	total_npr_everyone_and_lab_npr	perc_npr_everyone_and_lab_in_nopar	perc_of_npr_u071_admissions_matching_nopar_mov_avg	perc_of_npr_u071_admissions_and_positive_pcr_matching_nopar_mov_avg	perc_npr_everyone_and_lab_in_nopar_mov_avg
2020-09	1	2	0	2	100	1	0	1	100	1	0	1	100
2020-10	5	8	0	8	100	8	0	8	100	8	0	8	100
2020-11	78	75	1	76	99	71	1	72	99	72	2	74	99
2020-12	221	218	7	225	97	212	7	219	97	214	8	222	97	99	99	98
2020-13	324	321	5	326	98	319	5	324	98	321	8	329	98	99	98	98
2020-14	233	225	4	229	98	218	4	222	98	219	6	225	98	98	98	97
2020-15	125	122	3	125	98	116	2	118	98	117	3	120	98	98	98	97
2020-16	99	95	2	97	98	88	2	90	98	89	5	94	98	98	98	97
2020-17	62	57	4	61	93	55	2	57	96	57	4	61	96	97	98	96
2020-18	32	26	1	27	96	24	0	24	100	27	1	28	100	96	98	96
2020-19	27	22	0	22	100	19	0	19	100	21	8	29	100	97	99	89
2020-20	17	15	4	19	79	15	3	18	83	16	6	22	83	92	95	84
2020-21	16	11	2	13	85	9	1	10	90	12	6	18	90	90	93	77
2020-22	17	15	2	17	88	14	2	16	88	16	3	19	88	88	90	74
2020-23	7	6	0	6	100	5	0	5	100	6	1	7	100	88	90	77
2020-24	11	10	0	10	100	10	0	10	100	11	3	14	100	93	94	79
2020-25	12	13	0	13	100	13	0	13	100	13	2	15	100	97	97	84
2020-26	14	15	2	17	88	15	1	16	94	15	4	19	94	97	98	82
2020-27	7	7	2	9	78	7	1	8	88	7	2	9	88	92	95	80
2020-28	5	4	0	4	100	4	0	4	100	5	3	8	100	92	95	76
2020-29	9	9	1	10	90	9	0	9	100	9	1	10	100	89	95	77
2020-30	5	6	1	7	86	6	0	6	100	7	0	7	100	88	97	83
2020-31	12	10	0	10	100	10	0	10	100	12	0	12	100	94	100	88
2020-32	15	15	1	16	94	14	0	14	100	14	2	16	100	92	100	94
2020-33	11	12	0	12	100	12	0	12	100	12	0	12	100	95	100	97
2020-34	13	13	0	13	100	13	0	13	100	13	0	13	100	98	100	97
2020-35	13	13	0	13	100	13	0	13	100	14	4	18	100	98	100	91
2020-36	15	12	0	12	100	12	0	12	100	13	3	16	100	100	100	90
2020-37	25	25	1	26	96	25	0	25	100	27	1	28	100	99	100	89
2020-38	30	30	1	31	97	30	1	31	97	31	4	35	97	98	99	86
2020-39	25	22	0	22	100	21	0	21	100	24	1	25	100	98	99	91
2020-40	31	28	1	29	97	28	0	28	100	28	1	29	100	97	99	94
2020-41	43	40	0	40	100	40	0	40	100	42	1	43	100	98	99	95
2020-42	29	27	1	28	96	27	1	28	96	29	4	33	96	98	99	95
2020-43	55	51	0	51	100	49	0	49	100	54	2	56	100	98	99	95
2020-44	72	71	3	74	96	70	3	73	96	72	7	79	96	98	98	93
2020-45	126	116	3	119	97	114	3	117	97	117	8	125	97	97	97	92
2020-46	150	141	3	144	98	141	3	144	98	144	6	150	98	98	98	94
2020-47	149	139	2	141	99	138	2	140	99	145	10	155	99	97	97	94
2020-48	128	121	6	127	95	120	4	124	97	123	12	135	97	97	98	94
2020-49	143	139	9	148	94	137	9	146	94	143	16	159	94	96	97	93
2020-50	112	99	6	105	94	96	6	102	94	100	14	114	94	96	96	91
2020-51	123	109	9	118	92	105	6	111	95	109	14	123	95	94	95	89
2020-52	111	109	6	115	95	104	6	110	95	108	19	127	95	94	94	88
2020-53	125	127	3	130	98	122	3	125	98	123	23	146	98	95	95	86
2021-01	129	122	10	132	92	119	7	126	94	120	23	143	94	94	95	85
2021-02	117	113	9	122	93	107	9	116	92	110	18	128	92	94	95	85
2021-03	111	98	4	102	96	94	4	98	96	102	19	121	96	95	95	85
2021-04	67	57	4	61	93	56	2	58	97	61	10	71	97	94	95	85
2021-05	58	51	5	56	91	48	5	53	91	50	20	70	91	93	94	82
2021-06	60	59	0	59	100	57	0	57	100	57	11	68	100	95	96	81
2021-07	76	77	4	81	95	76	3	79	96	80	17	97	96	95	96	81
2021-08	94	90	3	93	97	87	1	88	99	92	10	102	99	96	96	82
2021-09	129	122	13	135	90	119	8	127	94	121	22	143	94	96	97	85
2021-10	221	203	15	218	93	201	13	214	94	203	28	231	94	94	96	86
2021-11	284	277	9	286	97	271	9	280	97	276	21	297	97	94	96	89
2021-12	252	243	11	254	96	237	8	245	97	239	22	261	97	94	95	89
2021-13	264	252	15	267	94	245	10	255	96	248	27	275	96	95	96	91
2021-14	225	220	11	231	95	216	7	223	97	218	29	247	97	96	97	91
2021-15	209	203	6	209	97	197	3	200	98	198	27	225	98	96	97	90
2021-16	168	162	13	175	93	158	12	170	93	160	31	191	93	95	96	88
2021-17	99	91	9	100	91	89	7	96	93	92	22	114	93	94	95	85
2021-18	94	89	7	96	93	88	4	92	96	91	13	104	96	93	95	85
2021-19	74	67	9	76	88	65	6	71	92	69	21	90	92	91	93	82
2021-20	80	76	7	83	92	75	6	81	93	77	18	95	93	91	93	81
2021-21	61	56	7	63	89	53	5	58	91	56	17	73	91	90	93	80
2021-22	58	57	4	61	93	56	2	58	97	56	22	78	97	91	93	77
2021-23	33	34	6	40	85	33	4	37	89	33	15	48	89	90	92	75
2021-24	28	24	5	29	83	24	5	29	83	27	13	40	83	88	90	71
2021-25	27	23	1	24	96	22	0	22	100	25	8	33	100	89	92	71
2021-26	25	25	7	32	78	25	5	30	83	25	11	36	83	85	89	70
2021-27	30	26	9	35	74	26	8	34	76	29	18	47	76	83	86	69
2021-28	24	25	3	28	89	25	3	28	89	26	7	33	89	84	87	71
2021-29	22	18	2	20	90	16	1	17	94	17	6	23	94	83	86	71
2021-30	29	29	0	29	100	28	0	28	100	29	3	32	100	88	90	76
2021-31	47	46	4	50	92	46	3	49	94	48	7	55	94	93	94	83
2021-32	50	46	4	50	92	45	2	47	96	49	13	62	96	94	96	83
2021-33	63	59	6	65	91	59	5	64	92	62	18	80	92	94	95	84
2021-34	97	101	9	110	92	101	8	109	93	104	25	129	93	92	94	81
2021-35	101	96	6	102	94	94	5	99	95	95	15	110	95	92	94	81
2021-36	134	132	13	145	91	131	12	143	92	138	35	173	92	92	93	81
2021-37	111	107	5	112	96	106	2	108	98	111	33	144	98	93	94	81
2021-38	90	83	8	91	91	81	7	88	92	86	28	114	92	93	94	80
2021-39	86	82	8	90	91	80	5	85	94	84	27	111	94	92	94	77
2021-40	74	67	6	73	92	65	3	68	96	71	18	89	96	92	95	77
2021-41	90	86	4	90	96	83	3	86	97	90	22	112	97	92	95	78
2021-42	121	118	7	125	94	116	7	123	94	122	17	139	94	93	95	81
2021-43	166	155	10	165	94	153	8	161	95	160	22	182	95	94	95	84
2021-44	194	188	15	203	93	181	12	193	94	188	40	228	94	94	95	85
2021-45	241	228	13	241	95	217	12	229	95	228	47	275	95	94	94	85
2021-46	218	212	16	228	93	208	14	222	94	220	48	268	94	94	94	84
2021-47	261	242	23	265	91	237	21	258	92	253	60	313	92	93	94	82
2021-48	315	288	29	317	91	282	25	307	92	301	72	373	92	92	93	82
2021-49	338	326	24	350	93	322	23	345	93	335	71	406	93	92	93	82
2021-50	357	345	35	380	91	336	32	368	91	352	119	471	91	92	92	80
2021-51	294	266	37	303	88	262	35	297	88	284	100	384	88	91	91	78
2021-52	280	268	29	297	90	261	24	285	92	278	98	376	92	90	91	76
2022-01	259	240	32	272	88	237	23	260	91	262	106	368	91	89	91	73
2022-02	257	232	44	276	84	229	41	270	85	259	148	407	85	88	89	71
2022-03	352	330	66	396	83	325	57	382	85	364	214	578	85	86	88	68
2022-04	473	401	83	484	83	380	69	449	85	431	289	720	85	85	86	64
2022-05	543	491	111	602	82	447	74	521	86	497	369	866	86	83	85	61
2022-06	644	570	150	720	79	517	96	613	84	575	448	1023	84	82	85	59
2022-07	922	806	260	1066	76	713	177	890	80	782	583	1365	80	80	84	58
2022-08	1018	885	360	1245	71	804	248	1052	76	877	681	1558	76	77	82	57
2022-09	1033	882	357	1239	71	782	239	1021	77	884	741	1625	77	74	79	56
2022-10	973	833	357	1190	70	732	232	964	76	831	758	1589	76	72	77	55
2022-11	754	618	274	892	69	542	176	718	75	622	566	1188	75	70	76	54
2022-12	656	539	202	741	73	485	143	628	77	560	498	1058	77	71	76	53
2022-13	492	375	179	554	68	341	133	474	72	425	435	860	72	70	75	52
2022-14	386	308	138	446	69	285	113	398	72	345	404	749	72	70	74	50
2022-15	288	226	126	352	64	211	107	318	66	274	322	596	66	68	72	49
2022-16	263	184	91	275	67	171	75	246	70	224	272	496	70	67	70	47
2022-17	178	106	63	169	63	99	54	153	65	141	221	362	65	66	68	44

## Sheet: Figure 3
label	group	count	proportion
Uri, E	Other	32	0.01
O, R	Other	32	0.01
C, T	Other	32	0.01
U07.1, Uri, E	Other	32	0.01
U07.1, N, Y	Other	32	0.01
Pneumonia, J (non-ARI), M	Other	32	0.01
F, I, S	Other	32	0.01
U07.1, G, K	Other	32	0.01
B, C, R	Other	32	0.01
B, F, R	Other	32	0.01
B, J (non-ARI), N	Other	32	0.01
Pneumonia, B, I	Other	32	0.01
D, E, F	Other	32	0.01
D, J (non-ARI), R	Other	32	0.01
J (non-ARI), K, N	Other	32	0.01
F, R, Z	Other	32	0.01
U07.1, I, T, Y	Other	32	0.01
U07.1, A, B, E	Other	32	0.01
A, E, I, N	Other	32	0.01
U07.1, Pneumonia, J (non-ARI), M	Other	32	0.01
U07.1, M, N, R	Other	32	0.01
U07.1, I, R, T	Other	32	0.01
U07.1, G, I, J (non-ARI)	Other	32	0.01
U07.1, Pneumonia, E, G	Other	32	0.01
U07.1, C, E, N	Other	32	0.01
U07.1, C, I, N	Other	32	0.01
U07.1, Pneumonia, K, Z	Other	32	0.01
U07.1, E, J (non-ARI), N, Z	Other	32	0.01
U07.1, Pneumonia, I, R, Z	Other	32	0.01
U07.1, E, U	Other	33	0.01
I, T, Y	Other	33	0.01
I, L, N	Other	33	0.01
A, N, Z	Other	33	0.01
A, N, R	Other	33	0.01
U07.1, K, M	Other	33	0.01
E, R, S	Other	33	0.01
I, R, S	Other	33	0.01
Pneumonia, E, G	Other	33	0.01
U07.1, C, F	Other	33	0.01
U07.1, E, I, L	Other	33	0.01
U07.1, Pneumonia, I, M	Other	33	0.01
U07.1, C, I, R	Other	33	0.01
U07.1, B, E, K	Other	33	0.01
U07.1, Pneumonia, D, K	Other	33	0.01
D, E, I, J (non-ARI)	Other	33	0.01
U07.1, E, F, K	Other	33	0.01
E, F, I, J (non-ARI)	Other	33	0.01
E, J (non-ARI), N, Z	Other	33	0.01
Pneumonia, J (non-ARI), N, Z	Other	33	0.01
U07.1, B, E, N, R	Other	33	0.01
U07.1, Pneumonia, J (non-ARI), N, Z	Other	33	0.01
J (non-ARI), L	Other	34	0.01
G, K	Other	34	0.01
U07.1, A, F	Other	34	0.01
A, I, Z	Other	34	0.01
Pneumonia, M, N	Other	34	0.01
E, I, T	Other	34	0.01
Pneumonia, G, J (non-ARI)	Other	34	0.01
G, I, J (non-ARI)	Other	34	0.01
B, E, K	Other	34	0.01
B, I, J (non-ARI)	Other	34	0.01
Pneumonia, D, K	Other	34	0.01
Pneumonia, F, Z	Other	34	0.01
U07.1, I, J (non-ARI), M	Other	34	0.01
U07.1, Pneumonia, M, N	Other	34	0.01
U07.1, I, T, Z	Other	34	0.01
U07.1, Pneumonia, G, J (non-ARI)	Other	34	0.01
U07.1, G, I, Z	Other	34	0.01
U07.1, Pneumonia, G, I	Other	34	0.01
U07.1, Pneumonia, C, N	Other	34	0.01
U07.1, B, D, N	Other	34	0.01
U07.1, B, R, Z	Other	34	0.01
B, I, N, R	Other	34	0.01
U07.1, D, J (non-ARI), N	Other	34	0.01
U07.1, D, R, Z	Other	34	0.01
Pneumonia, F, I, J (non-ARI)	Other	34	0.01
U07.1, Pneumonia, F, Z	Other	34	0.01
U07.1, F, N, R	Other	34	0.01
Pneumonia, I, R, Z	Other	34	0.01
U07.1, B, E, I, N	Other	34	0.01
U07.1, D, I, N, Z	Other	34	0.01
U07.1, D, E, I, R	Other	34	0.01
U07.1, E, I, K, R	Other	34	0.01
U07.1, Pneumonia, F, I, J (non-ARI)	Other	34	0.01
U07.1, E, F, I, R	Other	34	0.01
U07.1, I, N, R, Z	Other	34	0.01
N, Y	Other	35	0.01
C, F	Other	35	0.01
U07.1, E, Y	Other	35	0.01
A, B, E	Other	35	0.01
A, E, K	Other	35	0.01
Pneumonia, I, M	Other	35	0.01
U07.1, D, T	Other	35	0.01
I, R, T	Other	35	0.01
E, I, S	Other	35	0.01
Pneumonia, C, N	Other	35	0.01
B, D, N	Other	35	0.01
B, D, E	Other	35	0.01
D, J (non-ARI), N	Other	35	0.01
U07.1, Pneumonia, A, J (non-ARI)	Other	35	0.01
U07.1, A, E, Z	Other	35	0.01
U07.1, I, M, R	Other	35	0.01
U07.1, G, I, R	Other	35	0.01
U07.1, C, I, Z	Other	35	0.01
U07.1, B, D, E	Other	35	0.01
D, I, N, Z	Other	35	0.01
U07.1, Pneumonia, J (non-ARI), K	Other	35	0.01
U07.1, E, J (non-ARI), N, R	Other	35	0.01
U07.1, E, N, R, Z	Other	35	0.01
U07.1, U, Z	Other	36	0.01
Pneumonia, E, M	Other	36	0.01
Pneumonia, G, I	Other	36	0.01
Pneumonia, K, Z	Other	36	0.01
U07.1, Pneumonia, E, M	Other	36	0.01
U07.1, E, G, I	Other	36	0.01
U07.1, C, D, R	Other	36	0.01
U07.1, B, J (non-ARI), R	Other	36	0.01
B, E, N, R	Other	36	0.01
U07.1, D, K, R	Other	36	0.01
Pneumonia, D, E, N	Other	36	0.01
E, K, N, R	Other	36	0.01
E, J (non-ARI), N, R	Other	36	0.01
U07.1, D, E, I, Z	Other	36	0.01
U07.1, Pneumonia, D, E, N	Other	36	0.01
U07.1, Pneumonia, E, F, I	Other	36	0.01
U07.1, I, J (non-ARI), N, Z	Other	36	0.01
L, Z	Other	37	0.01
K, M	Other	37	0.01
U07.1, F, L	Other	37	0.01
M, N, R	Other	37	0.01
C, I, Z	Other	37	0.01
D, R, Z	Other	37	0.01
Pneumonia, J (non-ARI), K	Other	37	0.01
U07.1, A, E, J (non-ARI)	Other	37	0.01
U07.1, C, D, E	Other	37	0.01
D, E, I, Z	Other	37	0.01
Pneumonia, E, F, I	Other	37	0.01
I, J (non-ARI), N, Z	Other	37	0.01
Pneumonia, J (non-ARI), N, R	Other	37	0.01
U07.1, Pneumonia, E, F, J (non-ARI)	Other	37	0.01
U07.1, Pneumonia, J (non-ARI), N, R	Other	37	0.01
Uri, R	Other	38	0.01
U07.1, Uri, R	Other	38	0.01
Pneumonia, A, J (non-ARI)	Other	38	0.01
I, J (non-ARI), M	Other	38	0.01
U07.1, D, S	Other	38	0.01
U07.1, B, G	Other	38	0.01
C, E, K	Other	38	0.01
C, N, R	Other	38	0.01
B, J (non-ARI), R	Other	38	0.01
Pneumonia, D, Z	Other	38	0.01
E, F, K	Other	38	0.01
U07.1, Pneumonia, A, I	Other	38	0.01
U07.1, I, M, N	Other	38	0.01
U07.1, E, M, R	Other	38	0.01
U07.1, Pneumonia, I, S	Other	38	0.01
U07.1, C, E, J (non-ARI)	Other	38	0.01
U07.1, C, I, J (non-ARI)	Other	38	0.01
U07.1, B, E, J (non-ARI)	Other	38	0.01
B, E, I, N	Other	38	0.01
U07.1, D, K, N	Other	38	0.01
U07.1, Pneumonia, D, Z	Other	38	0.01
Pneumonia, D, I, N	Other	38	0.01
D, E, I, R	Other	38	0.01
U07.1, Pneumonia, D, R	Other	38	0.01
U07.1, K, R, Z	Other	38	0.01
E, I, K, R	Other	38	0.01
U07.1, F, J (non-ARI), R	Other	38	0.01
Pneumonia, E, F, J (non-ARI)	Other	38	0.01
Pneumonia, E, J (non-ARI), Z	Other	38	0.01
E, N, R, Z	Other	38	0.01
U07.1, Pneumonia, D, I, N	Other	38	0.01
U07.1, Pneumonia, E, J (non-ARI), Z	Other	38	0.01
D, T	Other	39	0.01
U07.1, R, Y	Other	39	0.01
E, I, L	Other	39	0.01
I, M, R	Other	39	0.01
I, T, Z	Other	39	0.01
C, D, E	Other	39	0.01
C, E, J (non-ARI)	Other	39	0.01
C, I, J (non-ARI)	Other	39	0.01
C, E, N	Other	39	0.01
C, I, N	Other	39	0.01
B, R, Z	Other	39	0.01
D, K, R	Other	39	0.01
U07.1, I, N, T	Other	39	0.01
U07.1, C, E, R	Other	39	0.01
U07.1, I, J (non-ARI), K	Other	39	0.01
U07.1, K, N, Z	Other	39	0.01
E, F, I, R	Other	39	0.01
U07.1, J (non-ARI), R, Z	Other	39	0.01
I, N, R, Z	Other	39	0.01
E, Y	Other	40	0.01
F, L	Other	40	0.01
A, E, Z	Other	40	0.01
E, M, R	Other	40	0.01
Pneumonia, I, S	Other	40	0.01
G, I, R	Other	40	0.01
C, I, R	Other	40	0.01
B, E, J (non-ARI)	Other	40	0.01
Pneumonia, D, R	Other	40	0.01
F, J (non-ARI), R	Other	40	0.01
J (non-ARI), R, Z	Other	40	0.01
U07.1, C, E, I	Other	40	0.01
U07.1, D, I, K	Other	40	0.01
U07.1, E, I, K, N	Other	40	0.01
U07.1, I, J (non-ARI), N, R	Other	40	0.01
Pneumonia, E, I, J (non-ARI), N	Other	40	0.01
U07.1, Pneumonia, E, I, J (non-ARI), N	Other	40	0.01
U07.1, Lri_other	Other	41	0.01
R, Y	Other	41	0.01
B, G	Other	41	0.01
A, E, J (non-ARI)	Other	41	0.01
Pneumonia, A, I	Other	41	0.01
U07.1, D, M	Other	41	0.01
G, I, Z	Other	41	0.01
E, G, I	Other	41	0.01
C, D, R	Other	41	0.01
K, R, Z	Other	41	0.01
U07.1, A, I, R	Other	41	0.01
U07.1, Pneumonia, A, E	Other	41	0.01
U07.1, E, M, N	Other	41	0.01
U07.1, E, I, M	Other	41	0.01
U07.1, Pneumonia, C, D	Other	41	0.01
U07.1, Pneumonia, B, J (non-ARI)	Other	41	0.01
U07.1, Pneumonia, K, N	Other	41	0.01
I, J (non-ARI), N, R	Other	41	0.01
N, U	Other	42	0.01
A, F	Other	42	0.01
U07.1, B, M	Other	42	0.01
I, M, N	Other	42	0.01
Pneumonia, C, D	Other	42	0.01
Pneumonia, B, J (non-ARI)	Other	42	0.01
F, N, R	Other	42	0.01
U07.1, B, I, Z	Other	42	0.01
U07.1, F, I, Z	Other	42	0.01
U07.1, Pneumonia, F, N	Other	42	0.01
U07.1, D, E, I, N	Other	42	0.01
Pneumonia, U	Other	43	0.01
D, M	Other	43	0.01
I, N, T	Other	43	0.01
B, I, Z	Other	43	0.01
D, K, N	Other	43	0.01
I, J (non-ARI), K	Other	43	0.01
Pneumonia, F, N	Other	43	0.01
U07.1, E, I, J (non-ARI), R	Other	43	0.01
U07.1, Pneumonia, I, N, R	Other	43	0.01
U07.1, Q	Other	44	0.01
R, U	Other	44	0.01
U07.1, A, C	Other	44	0.01
A, I, R	Other	44	0.01
E, M, N	Other	44	0.01
Pneumonia, B, R	Other	44	0.01
U07.1, Pneumonia, B, N	Other	44	0.01
U07.1, Pneumonia, B, R	Other	44	0.01
U07.1, Pneumonia, K, R	Other	44	0.01
B, M	Other	45	0.01
U07.1, L, N	Other	45	0.01
U07.1, Pneumonia, L	Other	45	0.01
U07.1, A, D	Other	45	0.01
Pneumonia, A, E	Other	45	0.01
Pneumonia, B, N	Other	45	0.01
Pneumonia, K, N	Other	45	0.01
Pneumonia, K, R	Other	45	0.01
U07.1, B, E, Z	Other	45	0.01
D, E, I, N	Other	45	0.01
U07.1, E, K, Z	Other	45	0.01
U07.1, I, K, Z	Other	45	0.01
Pneumonia, I, N, R	Other	45	0.01
U07.1, E, I, J (non-ARI), Z	Other	45	0.01
U07.1, Pneumonia, I, J (non-ARI), Z	Other	45	0.01
U07.1, B, L	Other	46	0.01
U07.1, M, Z	Other	46	0.01
C, E, I	Other	46	0.01
B, E, Z	Other	46	0.01
K, N, Z	Other	46	0.01
F, I, Z	Other	46	0.01
U07.1, A, I, N	Other	46	0.01
U07.1, Pneumonia, C, J (non-ARI)	Other	46	0.01
U07.1, Pneumonia, C, E	Other	46	0.01
U07.1, Pneumonia, C, I	Other	46	0.01
U07.1, Pneumonia, I, K	Other	46	0.01
E, I, J (non-ARI), Z	Other	46	0.01
Pneumonia, I, J (non-ARI), Z	Other	46	0.01
E, I, J (non-ARI), R	Other	46	0.01
U07.1, Pneumonia, E, N, Z	Other	46	0.01
U, Z	Other	47	0.01
D, S	Other	47	0.01
C, E, R	Other	47	0.01
Pneumonia, C, I	Other	47	0.01
Pneumonia, E, N, Z	Other	47	0.01
E, U	Other	48	0.01
I, U	Other	48	0.01
B, L	Other	48	0.01
U07.1, I, Y	Other	48	0.01
U07.1, A, K	Other	48	0.01
E, I, M	Other	48	0.01
U07.1, F, T	Other	48	0.01
U07.1, J (non-ARI), S	Other	48	0.01
Pneumonia, C, J (non-ARI)	Other	48	0.01
Pneumonia, C, E	Other	48	0.01
U07.1, D, I, J (non-ARI)	Other	48	0.01
U07.1, E, J (non-ARI), K	Other	48	0.01
U07.1, K, N, R	Other	48	0.01
E, I, K, N	Other	48	0.01
U07.1, E, F, N	Other	48	0.01
U07.1, Pneumonia, E, N, R	Other	48	0.01
U07.1, H	Other	49	0.01
I, Y	Other	49	0.01
U07.1, F, M	Other	49	0.01
U07.1, K, T	Other	49	0.01
Pneumonia, D, J (non-ARI)	Other	49	0.01
U07.1, A, E, N	Other	49	0.01
U07.1, A, E, R	Other	49	0.01
U07.1, A, E, I	Other	49	0.01
U07.1, B, N, Z	Other	49	0.01
U07.1, Pneumonia, D, J (non-ARI)	Other	49	0.01
Pneumonia, E, N, R	Other	49	0.01
U07.1, E, I, R, Z	Other	49	0.01
U07.1, Pneumonia, E, I, Z	Other	49	0.01
A, D	Other	50	0.01
A, I, N	Other	50	0.01
U07.1, M, S	Other	50	0.01
D, I, K	Other	50	0.01
E, J (non-ARI), K	Other	50	0.01
E, K, Z	Other	50	0.01
U07.1, D, E, K	Other	50	0.01
U07.1, D, N, Z	Other	50	0.01
U07.1, F, I, N	Other	50	0.01
Pneumonia, E, I, Z	Other	50	0.01
U07.1, Pneumonia, I, N, Z	Other	50	0.01
Pneumonia, L	Other	51	0.01
U07.1, A, J (non-ARI)	Other	51	0.01
U07.1, G, Z	Other	51	0.01
B, N, Z	Other	51	0.01
I, K, Z	Other	51	0.01
Pneumonia, I, K	Other	51	0.01
U07.1, D, N, R	Other	51	0.01
U07.1, J (non-ARI), N, Z	Other	51	0.01
U07.1, N, R, Z	Other	51	0.01
L, N	Other	52	0.01
M, Z	Other	52	0.01
U07.1, L, R	Other	52	0.01
U07.1, A, B	Other	52	0.01
U07.1, S, Z	Other	52	0.01
U07.1, G, N	Other	52	0.01
Pneumonia, B, E	Other	52	0.01
J (non-ARI), N, Z	Other	52	0.01
U07.1, Pneumonia, B, E	Other	52	0.01
U07.1, Pneumonia, F, R	Other	52	0.01
A, E, R	Other	53	0.01
D, I, J (non-ARI)	Other	53	0.01
D, N, Z	Other	53	0.01
D, N, R	Other	53	0.01
U07.1, D, E, J (non-ARI)	Other	53	0.01
U07.1, D, E, Z	Other	53	0.01
Pneumonia, I, N, Z	Other	53	0.01
U07.1, Pneumonia, R, Z	Other	53	0.01
U07.1, Pneumonia, E, J (non-ARI), R	Other	53	0.01
J (non-ARI), S	Other	54	0.01
U07.1, J (non-ARI), T	Other	54	0.01
Pneumonia, F, R	Other	54	0.01
U07.1, D, I, R	Other	54	0.01
U07.1, E, F, J (non-ARI)	Other	54	0.01
Pneumonia, E, J (non-ARI), R	Other	54	0.01
K, T	Other	55	0.01
D, E, J (non-ARI)	Other	55	0.01
Pneumonia, R, Z	Other	55	0.01
U07.1, F, I, J (non-ARI)	Other	55	0.01
E, I, R, Z	Other	55	0.01
U07.1, Pneumonia, I, J (non-ARI), R	Other	55	0.01
U07.1, E, I, N, Z	Other	55	0.01
A, C	Other	56	0.01
A, J (non-ARI)	Other	56	0.01
J (non-ARI), T	Other	56	0.01
U07.1, A, Z	Other	56	0.01
A, E, N	Other	56	0.01
U07.1, B, T	Other	56	0.01
U07.1, T, Z	Other	56	0.01
U07.1, N, S	Other	56	0.01
U07.1, D, F	Other	56	0.01
D, E, Z	Other	56	0.01
K, N, R	Other	56	0.01
U07.1, B, E, I	Other	56	0.01
Pneumonia, I, J (non-ARI), R	Other	56	0.01
G, N	Other	57	0.01
U07.1, B, I, R	Other	57	0.01
L, R	Other	58	0.01
M, S	Other	58	0.01
F, M	Other	58	0.01
A, E, I	Other	58	0.01
U07.1, B, C	Other	58	0.01
D, E, K	Other	58	0.01
F, I, N	Other	58	0.01
U07.1, B, E, R	Other	58	0.01
U07.1, I, K, R	Other	58	0.01
U07.1, F, I, R	Other	58	0.01
A, K	Other	59	0.01
U07.1, J (non-ARI), M	Other	59	0.01
E, F, J (non-ARI)	Other	59	0.01
E, F, N	Other	59	0.01
U07.1, B, N, R	Other	59	0.01
U07.1, Pneumonia, D, I	Other	59	0.01
A, B	Other	60	0.01
N, S	Other	60	0.01
U07.1, E, L	Other	60	0.01
U07.1, G, J (non-ARI)	Other	60	0.01
Pneumonia, D, I	Other	60	0.01
F, I, J (non-ARI)	Other	60	0.01
U07.1, D, I, Z	Other	60	0.01
U07.1, Pneumonia, E, K	Other	60	0.01
B, T	Other	61	0.01
U07.1, B, D	Other	61	0.01
B, E, I	Other	61	0.01
D, I, R	Other	61	0.01
U07.1, D, E, R	Other	61	0.01
E, I, N, Z	Other	61	0.01
U07.1, E, I, J (non-ARI), N	Other	61	0.01
B, E, R	Other	62	0.01
Pneumonia, D, N	Other	62	0.01
N, R, Z	Other	62	0.01
U07.1, Pneumonia, D, N	Other	62	0.01
U07.1, E, I, N, R	Other	62	0.01
A, Z	Other	63	0.01
J (non-ARI), M	Other	63	0.01
G, J (non-ARI)	Other	63	0.01
D, F	Other	63	0.01
U07.1, I, L	Other	63	0.01
B, I, R	Other	63	0.01
Pneumonia, E, K	Other	63	0.01
U07.1, E, J (non-ARI), Z	Other	63	0.01
U07.1, J (non-ARI), N, R	Other	63	0.01
Pneumonia, E, J (non-ARI), N	Other	63	0.01
U07.1, Pneumonia, E, J (non-ARI), N	Other	63	0.01
U07.1, Pneumonia, E, I, R	Other	63	0.01
Q	Other	64	0.01
S, Z	Other	64	0.01
U07.1, F, K	Other	64	0.01
I, K, R	Other	64	0.01
E, J (non-ARI), Z	Other	64	0.01
J (non-ARI), N, R	Other	64	0.01
U07.1, B, I, N	Other	64	0.01
U07.1, E, F, R	Other	64	0.01
Pneumonia, E, I, R	Other	64	0.01
F, T	Other	65	0.01
G, Z	Other	65	0.01
U07.1, Pneumonia, T	Other	65	0.01
Pneumonia, D, E	Other	65	0.01
U07.1, Pneumonia, D, E	Other	65	0.01
E, I, J (non-ARI), N	Other	65	0.01
U07.1, F, S	Other	66	0.01
D, E, R	Other	66	0.01
E, L	Other	67	0.01
T, Z	Other	67	0.01
Pneumonia, T	Other	67	0.01
F, I, R	Other	67	0.01
B, C	Other	68	0.01
D, I, Z	Other	68	0.01
U07.1, B, E, N	Other	68	0.01
U07.1, T, Y	Other	69	0.01
U07.1, C, K	Other	69	0.01
U07.1, I, K, N	Other	69	0.01
B, D	Other	70	0.01
B, N, R	Other	70	0.01
B, I, N	Other	70	0.01
U07.1, Pneumonia, J (non-ARI), Z	Other	70	0.01
Pneumonia, I, J (non-ARI), N	Other	70	0.01
U07.1, Pneumonia, I, J (non-ARI), N	Other	70	0.01
Pneumonia, J (non-ARI), Z	Other	71	0.01
U07.1, E, K, N	Other	71	0.01
U07.1, E, F, I	Other	71	0.01
U07.1, U	Other	72	0.01
U07.1, R, T	Other	72	0.01
F, K	Other	73	0.01
U07.1, E, T	Other	73	0.01
B, E, N	Other	73	0.01
E, I, N, R	Other	73	0.01
U07.1, N, T	Other	74	0.01
U07.1, F, G	Other	74	0.01
U07.1, B, F	Other	74	0.01
E, F, R	Other	74	0.01
U07.1, Pneumonia, F, J (non-ARI)	Other	74	0.01
U07.1, E, R, Z	Other	74	0.01
I, L	Other	75	0.01
Pneumonia, F, J (non-ARI)	Other	75	0.01
U07.1, F, Z	Other	75	0.01
T, Y	Other	76	0.01
U07.1, E, S	Other	76	0.01
U07.1, Pneumonia, S	Other	76	0.01
U07.1, D, I, N	Other	76	0.01
U07.1, E, I, K	Other	76	0.01
U07.1, Pneumonia, A	Other	77	0.01
U07.1, Pneumonia, M	Other	77	0.01
U07.1, B, J (non-ARI)	Other	77	0.01
U07.1, B, K	Other	78	0.01
U07.1, E, K, R	Other	78	0.01
Pneumonia, S	Other	79	0.01
U07.1, R, S	Other	79	0.01
F, S	Other	80	0.01
B, F	Other	80	0.01
U07.1, A, R	Other	80	0.01
U07.1, M, N	Other	80	0.01
U07.1, D, E, N	Other	80	0.01
U07.1, Pneumonia, E, F	Other	80	0.01
U07.1, Pneumonia, F, I	Other	80	0.01
Pneumonia, M	Other	81	0.01
D, I, N	Other	81	0.01
Pneumonia, F, I	Other	81	0.01
U07.1, D, E, I	Other	81	0.01
U07.1, E, J (non-ARI), R	Other	81	0.01
R, T	Other	82	0.01
Pneumonia, A	Other	83	0.01
U07.1, A, N	Other	83	0.01
U07.1, C, N	Other	83	0.01
U07.1, J (non-ARI), K	Other	83	0.01
I, K, N	Other	83	0.01
Pneumonia, E, F	Other	83	0.01
U07.1, I, J (non-ARI), Z	Other	83	0.01
B, J (non-ARI)	Other	84	0.01
E, F, I	Other	84	0.01
E, R, Z	Other	84	0.01
E, T	Other	85	0.01
B, K	Other	85	0.01
U07.1, A, I	Other	85	0.01
U07.1, I, T	Other	85	0.01
U07.1, C, Z	Other	85	0.01
U07.1, Pneumonia, E, Z	Other	85	0.01
U07.1, Pneumonia, N, R	Other	85	0.01
U07.1, Pneumonia, E, I, N	Other	85	0.01
N, T	Other	86	0.01
F, Z	Other	86	0.01
U07.1, E, G	Other	86	0.01
F, G	Other	87	0.01
C, K	Other	87	0.01
U07.1, M, R	Other	87	0.01
E, K, N	Other	87	0.01
E, J (non-ARI), R	Other	87	0.01
Pneumonia, E, Z	Other	87	0.01
Pneumonia, N, R	Other	87	0.01
Pneumonia, E, I, N	Other	87	0.01
U07.1, I, S	Other	88	0.01
U07.1, Pneumonia, N, Z	Other	88	0.01
A, R	Other	89	0.01
M, N	Other	89	0.01
U07.1, I, M	Other	89	0.01
D, E, N	Other	89	0.01
E, I, K	Other	89	0.01
E, S	Other	90	0.01
J (non-ARI), K	Other	90	0.01
E, K, R	Other	90	0.01
I, J (non-ARI), Z	Other	90	0.01
R, S	Other	91	0.01
U07.1, E, M	Other	91	0.01
D, E, I	Other	91	0.01
U07.1, G, R	Other	92	0.01
U07.1, Pneumonia, G	Other	92	0.01
Pneumonia, N, Z	Other	92	0.01
U07.1, I, R, Z	Other	92	0.01
U07.1, Pneumonia, E, I, J (non-ARI)	Other	92	0.01
E, G	Other	93	0.01
U07.1, D, J (non-ARI)	Other	93	0.01
Pneumonia, G	Other	94	0.02
U07.1, C, J (non-ARI)	Other	94	0.02
U07.1, I, J (non-ARI), R	Other	94	0.02
Pneumonia, E, I, J (non-ARI)	Other	94	0.02
U07.1, E, N, Z	Other	94	0.02
A, N	Other	96	0.02
U07.1, K, Z	Other	96	0.02
I, T	Other	97	0.02
U07.1, Pneumonia, B	Other	97	0.02
M, R	Other	98	0.02
U07.1, B, Z	Other	98	0.02
U07.1, E, J (non-ARI), N	Other	98	0.02
A, I	Other	99	0.02
C, J (non-ARI)	Other	99	0.02
U07.1, F, N	Other	99	0.02
Pneumonia, B	Other	100	0.02
E, M	Other	101	0.02
C, Z	Other	101	0.02
D, J (non-ARI)	Other	101	0.02
I, M	Other	102	0.02
C, N	Other	102	0.02
I, J (non-ARI), R	Other	102	0.02
U07.1, G, I	Other	103	0.02
E, J (non-ARI), N	Other	103	0.02
E, N, Z	Other	103	0.02
U07.1, Pneumonia, I, Z	Other	103	0.02
U07.1, C, D	Other	104	0.02
U07.1, D, K	Other	105	0.02
I, R, Z	Other	105	0.02
G, R	Other	106	0.02
U07.1, C, I	Other	106	0.02
U07.1, D, Z	Other	106	0.02
U07.1, Y	Other	109	0.02
I, S	Other	109	0.02
B, Z	Other	109	0.02
Pneumonia, I, Z	Other	109	0.02
U07.1, I, N, Z	Other	109	0.02
U07.1, I, J (non-ARI), N	Other	110	0.02
U07.1, Pneumonia, J (non-ARI), R	Other	111	0.02
K, Z	Other	112	0.02
Pneumonia, J (non-ARI), R	Other	113	0.02
F, N	Other	115	0.02
I, J (non-ARI), N	Other	115	0.02
G, I	Other	117	0.02
U07.1, I, N, R	Other	117	0.02
C, D	Other	118	0.02
U07.1, C, R	Other	118	0.02
U07.1, E, I, Z	Other	119	0.02
U07.1, C, E	Other	120	0.02
U07.1, Pneumonia, J (non-ARI), N	Other	121	0.02
U07.1, E, N, R	Other	121	0.02
C, I	Other	122	0.02
D, K	Other	122	0.02
D, Z	Other	122	0.02
Pneumonia, J (non-ARI), N	Other	122	0.02
Y	Other	123	0.02
U07.1, A, E	Other	123	0.02
I, N, Z	Other	123	0.02
U07.1, J (non-ARI), Z	Other	124	0.02
U07.1, F, J (non-ARI)	Other	125	0.02
U07.1, Pneumonia, I, R	Other	126	0.02
U07.1, B, I	Other	128	0.02
Pneumonia, I, R	Other	129	0.02
U07.1, B, E	Other	131	0.02
J (non-ARI), Z	Other	132	0.02
U07.1, D, R	Other	132	0.02
F, J (non-ARI)	Other	133	0.02
U07.1, Pneumonia, K	Other	133	0.02
U07.1, K, N	Other	135	0.02
E, I, Z	Other	136	0.02
U07.1, Pneumonia, E, R	Other	136	0.02
E, N, R	Other	137	0.02
I, N, R	Other	137	0.02
B, E	Other	138	0.02
C, R	Other	139	0.02
C, E	Other	141	0.02
Pneumonia, E, R	Other	141	0.02
Pneumonia, K	Other	142	0.02
U07.1, Pneumonia, C	Other	142	0.02
U07.1, B, R	Other	142	0.02
U	Other	143	0.02
D, R	Other	144	0.02
U07.1, E, I, J (non-ARI)	Other	146	0.02
A, E	Other	147	0.02
B, I	Other	147	0.02
U07.1, Pneumonia, D	Other	149	0.02
Pneumonia, C	Other	150	0.02
U07.1, D, N	Other	152	0.02
U07.1, D, I	Other	152	0.02
Pneumonia, D	Other	153	0.02
U07.1, I, K	Other	153	0.02
E, I, J (non-ARI)	Other	158	0.03
U07.1, B, N	Other	159	0.03
U07.1, E, I, R	Other	159	0.03
K, N	Other	162	0.03
U07.1, Pneumonia, E, N	Other	163	0.03
B, R	Other	164	0.03
U07.1, F, R	Other	164	0.03
U07.1, Pneumonia, I, N	Other	165	0.03
Pneumonia, E, N	Other	167	0.03
D, N	Other	169	0.03
U07.1, E, I, N	Other	169	0.03
U07.1, F, I	Other	170	0.03
Pneumonia, I, N	Other	170	0.03
U07.1, Uri	Other	171	0.03
U07.1, E, F	Other	171	0.03
U07.1, D, E	Other	174	0.03
B, N	Other	175	0.03
Uri	Other	179	0.03
U07.1, L	Other	179	0.03
D, I	Other	179	0.03
U07.1, K, R	Other	180	0.03
I, K	Other	183	0.03
E, I, R	Other	183	0.03
U07.1, J (non-ARI), N	Other	186	0.03
U07.1, Pneumonia, I, J (non-ARI)	Other	186	0.03
F, R	Other	189	0.03
Pneumonia, I, J (non-ARI)	Other	190	0.03
U07.1, Pneumonia, E, J (non-ARI)	Other	192	0.03
D, E	Other	194	0.03
F, I	Other	194	0.03
J (non-ARI), N	Other	194	0.03
U07.1, Pneumonia, F	Other	195	0.03
U07.1, R, Z	Other	195	0.03
E, I, N	Other	195	0.03
U07.1, J (non-ARI), R	Other	196	0.03
Pneumonia, E, J (non-ARI)	Other	197	0.03
U07.1, E, K	Other	198	0.03
U07.1, Pneumonia, E, I	Other	198	0.03
E, F	Other	199	0.03
Pneumonia, F	Other	199	0.03
Pneumonia, E, I	Other	203	0.03
K, R	Other	205	0.03
U07.1, N, Z	Other	205	0.03
U07.1, Pneumonia, Z	Other	209	0.03
J (non-ARI), R	Other	210	0.03
L	Other	213	0.03
U07.1, E, Z	Other	216	0.03
Pneumonia, Z	Other	218	0.04
R, Z	Other	224	0.04
N, Z	Other	232	0.04
E, K	Other	235	0.04
E, Z	Other	245	0.04
U07.1, A	Other	261	0.04
U07.1, N, R	Other	264	0.04
U07.1, T	Other	272	0.04
U07.1, O, Z	Other	277	0.04
U07.1, I, Z	Other	294	0.05
U07.1, M	Other	295	0.05
U07.1, E, J (non-ARI)	Other	296	0.05
N, R	Other	305	0.05
A	Other	313	0.05
E, J (non-ARI)	Other	316	0.05
O, Z	Other	324	0.05
U07.1, Pneumonia, R	Other	325	0.05
U07.1, I, J (non-ARI)	Other	327	0.05
U07.1, G	Other	330	0.05
U07.1, Pneumonia, N	Other	330	0.05
T	Other	335	0.05
Pneumonia, R	Other	335	0.05
U07.1, S	Other	336	0.05
Pneumonia, N	Other	339	0.05
U07.1, O	Other	348	0.06
I, Z	Other	352	0.06
M	Other	357	0.06
U07.1, E, N	Other	357	0.06
I, J (non-ARI)	Other	361	0.06
U07.1, E, R	Other	366	0.06
U07.1, I, N	Other	368	0.06
U07.1, I, R	Other	387	0.06
G	Other	393	0.06
E, N	Other	403	0.06
E, R	Other	416	0.07
O	Other	417	0.07
I, N	Other	417	0.07
U07.1, B	Other	425	0.07
S	Other	439	0.07
I, R	Other	441	0.07
U07.1, E, I	Other	449	0.07
U07.1, D	Other	451	0.07
U07.1, C	Other	460	0.07
U07.1, Pneumonia, E	Other	471	0.08
U07.1, Pneumonia, J (non-ARI)	Other	475	0.08
B	Other	481	0.08
Pneumonia, E	Other	486	0.08
U07.1, Pneumonia, I	Other	486	0.08
Pneumonia, J (non-ARI)	Other	488	0.08
Pneumonia, I	Other	507	0.08
E, I	Other	520	0.08
D	Other	531	0.09
C	Other	563	0.09
U07.1, K	Other	617	0.1
U07.1, F	Other	718	0.12
K	Other	753	0.12
U07.1, J (non-ARI)	Other	824	0.13
U07.1, Z	Other	888	0.14
J (non-ARI)	Other	897	0.14
U07.1, N	Other	903	0.15
F	Other	953	0.15
N	Other	1029	0.17
Z	Other	1064	0.17
U07.1, E	Other	1174	0.19
E	Other	1337	0.22
U07.1, I	Other	1369	0.22
U07.1, R	Other	1412	0.23
U07.1, Pneumonia	Other	1436	0.23
Pneumonia	Other	1489	0.24
R	Other	1601	0.26
I	Other	1611	0.26
U07.1	Other	5143	0.83
U07.1, Q	COVID-19	60	0.01
I, T	COVID-19	60	0.01
D, M	COVID-19	60	0.01
M, Z	COVID-19	60	0.01
U07.1, I, L	COVID-19	60	0.01
U07.1, Uri, I	COVID-19	60	0.01
Pneumonia, K, Z	COVID-19	60	0.01
E, F, G	COVID-19	60	0.01
Pneumonia, J (non-ARI), N, U	COVID-19	60	0.01
Pneumonia, E, I, U	COVID-19	60	0.01
U07.1, A, E, N	COVID-19	60	0.01
U07.1, Pneumonia, A, N	COVID-19	60	0.01
U07.1, D, E, Z	COVID-19	60	0.01
U07.1, E, F, G	COVID-19	60	0.01
B, E, N, Z	COVID-19	60	0.01
B, E, N, R	COVID-19	60	0.01
U07.1, Pneumonia, J (non-ARI), U, Ards	COVID-19	60	0.01
U07.1, Pneumonia, J (non-ARI), K, N	COVID-19	60	0.01
Pneumonia, E, J (non-ARI), R, Ards	COVID-19	60	0.01
U07.1, B, E, N, R	COVID-19	60	0.01
Pneumonia, F, I, J (non-ARI), N	COVID-19	60	0.01
U07.1, Pneumonia, E, J (non-ARI), N, Ards	COVID-19	60	0.01
U07.1, Pneumonia, E, J (non-ARI), R, Ards	COVID-19	60	0.01
U07.1, Pneumonia, F, I, J (non-ARI), N	COVID-19	60	0.01
U07.1, E, I, J (non-ARI), N, R	COVID-19	60	0.01
U07.1, H	COVID-19	61	0.01
Uri, I	COVID-19	61	0.01
I, N, U	COVID-19	61	0.01
Pneumonia, A, N	COVID-19	61	0.01
D, E, Z	COVID-19	61	0.01
Pneumonia, B, G	COVID-19	61	0.01
Pneumonia, J (non-ARI), U, Ards	COVID-19	61	0.01
U07.1, J (non-ARI), U, Ards	COVID-19	61	0.01
U07.1, E, U, Z	COVID-19	61	0.01
U07.1, J (non-ARI), K, R	COVID-19	61	0.01
Pneumonia, I, J (non-ARI), K	COVID-19	61	0.01
U07.1, D, E, R	COVID-19	61	0.01
U07.1, Pneumonia, B, G	COVID-19	61	0.01
U07.1, G, I, N	COVID-19	61	0.01
Pneumonia, I, J (non-ARI), N, Ards	COVID-19	61	0.01
Pneumonia, E, J (non-ARI), N, Ards	COVID-19	61	0.01
U07.1, E, F, J (non-ARI), R	COVID-19	61	0.01
K, N, R	COVID-19	62	0.01
U07.1, D, G	COVID-19	62	0.01
D, N, Z	COVID-19	62	0.01
D, E, R	COVID-19	62	0.01
G, I, R	COVID-19	62	0.01
U07.1, Pneumonia, J (non-ARI), L	COVID-19	62	0.01
U07.1, Pneumonia, B, U	COVID-19	62	0.01
U07.1, Pneumonia, A, R	COVID-19	62	0.01
Pneumonia, J (non-ARI), K, N	COVID-19	62	0.01
E, J (non-ARI), R, Ards	COVID-19	62	0.01
U07.1, F, G, J (non-ARI)	COVID-19	62	0.01
B, E, J (non-ARI), R	COVID-19	62	0.01
U07.1, F, N, Z	COVID-19	62	0.01
Pneumonia, E, F, Z	COVID-19	62	0.01
E, F, J (non-ARI), R	COVID-19	62	0.01
U07.1, Pneumonia, A, E, J (non-ARI)	COVID-19	62	0.01
U07.1, Pneumonia, E, K, N	COVID-19	62	0.01
U07.1, E, J (non-ARI), R, Ards	COVID-19	62	0.01
U07.1, B, E, J (non-ARI), R	COVID-19	62	0.01
U07.1, Pneumonia, E, F, Z	COVID-19	62	0.01
E, I, J (non-ARI), N, R	COVID-19	62	0.01
I, L	COVID-19	63	0.01
C, Z	COVID-19	63	0.01
D, K	COVID-19	63	0.01
D, G	COVID-19	63	0.01
E, J (non-ARI), M	COVID-19	63	0.01
J (non-ARI), U, Ards	COVID-19	63	0.01
I, U, Z	COVID-19	63	0.01
E, N, U	COVID-19	63	0.01
A, E, N	COVID-19	63	0.01
U07.1, D, F	COVID-19	63	0.01
F, G, J (non-ARI)	COVID-19	63	0.01
G, I, N	COVID-19	63	0.01
F, N, Z	COVID-19	63	0.01
U07.1, E, J (non-ARI), M	COVID-19	63	0.01
U07.1, Pneumonia, R, U	COVID-19	63	0.01
U07.1, A, E, I	COVID-19	63	0.01
Pneumonia, A, E, J (non-ARI)	COVID-19	63	0.01
U07.1, B, I, Z	COVID-19	63	0.01
U07.1, F, I, Z	COVID-19	63	0.01
U07.1, Pneumonia, E, I, K	COVID-19	63	0.01
Pneumonia, J (non-ARI), L	COVID-19	64	0.01
Pneumonia, B, U	COVID-19	64	0.01
J (non-ARI), K, R	COVID-19	64	0.01
F, I, Z	COVID-19	64	0.01
U07.1, J (non-ARI), N, U	COVID-19	64	0.01
U07.1, I, K, N	COVID-19	64	0.01
U07.1, I, J (non-ARI), N, Ards	COVID-19	64	0.01
U07.1, Pneumonia, D, E, N	COVID-19	64	0.01
U07.1, Pneumonia, E, G, N	COVID-19	64	0.01
U07.1, Pneumonia, E, G, R	COVID-19	64	0.01
U07.1, B, I, J (non-ARI), N	COVID-19	64	0.01
U07.1, E, F, I, N	COVID-19	64	0.01
F, K	COVID-19	65	0.01
D, F	COVID-19	65	0.01
Pneumonia, J (non-ARI), T	COVID-19	65	0.01
Pneumonia, A, R	COVID-19	65	0.01
B, I, Z	COVID-19	65	0.01
U07.1, Pneumonia, J (non-ARI), T	COVID-19	65	0.01
U07.1, E, I, U	COVID-19	65	0.01
Pneumonia, E, K, N	COVID-19	65	0.01
Pneumonia, D, E, N	COVID-19	65	0.01
U07.1, D, J (non-ARI), R	COVID-19	65	0.01
Pneumonia, E, G, N	COVID-19	65	0.01
U07.1, Pneumonia, B, F	COVID-19	65	0.01
B, I, J (non-ARI), N	COVID-19	65	0.01
E, F, I, N	COVID-19	65	0.01
U07.1, E, J (non-ARI), N, Ards	COVID-19	65	0.01
Pneumonia, E, F, J (non-ARI), N	COVID-19	65	0.01
U07.1, Pneumonia, E, G, I, J (non-ARI)	COVID-19	65	0.01
U07.1, Pneumonia, E, F, J (non-ARI), N	COVID-19	65	0.01
E, U, Z	COVID-19	66	0.01
J (non-ARI), R, U	COVID-19	66	0.01
D, J (non-ARI), R	COVID-19	66	0.01
U07.1, Pneumonia, U, Ards	COVID-19	66	0.01
U07.1, C, E, J (non-ARI)	COVID-19	66	0.01
Pneumonia, E, I, K	COVID-19	66	0.01
U07.1, I, J (non-ARI), K	COVID-19	66	0.01
I, J (non-ARI), N, Ards	COVID-19	66	0.01
E, J (non-ARI), N, Ards	COVID-19	66	0.01
Pneumonia, E, G, R	COVID-19	66	0.01
Pneumonia, B, N, Z	COVID-19	66	0.01
Pneumonia, E, G, I, J (non-ARI)	COVID-19	66	0.01
U07.1, Pneumonia, B, N, Z	COVID-19	66	0.01
Pneumonia, U, Ards	COVID-19	67	0.01
U07.1, U, Ards	COVID-19	67	0.01
A, E, I	COVID-19	67	0.01
Pneumonia, B, F	COVID-19	67	0.01
B, I, R	COVID-19	67	0.01
U07.1, B, I, R	COVID-19	67	0.01
U07.1, Pneumonia, B, E, Z	COVID-19	67	0.01
C, E, J (non-ARI)	COVID-19	68	0.01
U07.1, Pneumonia, A, I	COVID-19	68	0.01
U07.1, Pneumonia, G, Ards	COVID-19	68	0.01
Pneumonia, B, E, Z	COVID-19	68	0.01
U07.1, Pneumonia, E, R, Ards	COVID-19	68	0.01
Pneumonia, B, E, I, J (non-ARI)	COVID-19	68	0.01
U07.1, Pneumonia, B, E, I, J (non-ARI)	COVID-19	68	0.01
U, Ards	COVID-19	69	0.01
U07.1, B, U	COVID-19	69	0.01
Pneumonia, R, U	COVID-19	69	0.01
U07.1, A, B	COVID-19	69	0.01
Pneumonia, A, I	COVID-19	69	0.01
Pneumonia, G, Ards	COVID-19	69	0.01
U07.1, G, Ards	COVID-19	69	0.01
U07.1, J (non-ARI), K, N	COVID-19	69	0.01
Pneumonia, E, R, Ards	COVID-19	69	0.01
Pneumonia, D, E, I	COVID-19	69	0.01
Pneumonia, G, I, Z	COVID-19	69	0.01
U07.1, E, G, Z	COVID-19	69	0.01
Pneumonia, G, J (non-ARI), N	COVID-19	69	0.01
Pneumonia, B, N, R	COVID-19	69	0.01
Pneumonia, F, J (non-ARI), Z	COVID-19	69	0.01
U07.1, Pneumonia, D, E, I	COVID-19	69	0.01
U07.1, Pneumonia, G, I, Z	COVID-19	69	0.01
U07.1, Pneumonia, G, J (non-ARI), N	COVID-19	69	0.01
U07.1, Pneumonia, B, N, R	COVID-19	69	0.01
U07.1, Pneumonia, F, J (non-ARI), Z	COVID-19	69	0.01
U07.1, F, I, J (non-ARI), N	COVID-19	69	0.01
U07.1, Pneumonia, E, I, N, R	COVID-19	69	0.01
G, Ards	COVID-19	70	0.01
J (non-ARI), N, U	COVID-19	70	0.01
I, J (non-ARI), K	COVID-19	70	0.01
E, G, Z	COVID-19	70	0.01
Pneumonia, F, J (non-ARI), Ards	COVID-19	70	0.01
Pneumonia, B, J (non-ARI), Z	COVID-19	70	0.01
F, I, J (non-ARI), N	COVID-19	70	0.01
Pneumonia, I, R, Z	COVID-19	70	0.01
U07.1, Pneumonia, F, J (non-ARI), Ards	COVID-19	70	0.01
U07.1, E, G, I, J (non-ARI)	COVID-19	70	0.01
U07.1, Pneumonia, B, J (non-ARI), Z	COVID-19	70	0.01
U07.1, Pneumonia, I, R, Z	COVID-19	70	0.01
I, K, N	COVID-19	71	0.01
U07.1, A, E, J (non-ARI)	COVID-19	71	0.01
Pneumonia, J (non-ARI), Z, Ards	COVID-19	71	0.01
U07.1, Pneumonia, J (non-ARI), Z, Ards	COVID-19	71	0.01
U07.1, Pneumonia, I, N, Ards	COVID-19	71	0.01
U07.1, Pneumonia, D, J (non-ARI), N	COVID-19	71	0.01
U07.1, Pneumonia, D, I, J (non-ARI)	COVID-19	71	0.01
U07.1, Pneumonia, G, J (non-ARI), R	COVID-19	71	0.01
Pneumonia, E, I, N, R	COVID-19	71	0.01
A, E, J (non-ARI)	COVID-19	72	0.01
F, J (non-ARI), Ards	COVID-19	72	0.01
U07.1, F, J (non-ARI), Ards	COVID-19	72	0.01
U07.1, E, R, Ards	COVID-19	72	0.01
Pneumonia, D, J (non-ARI), N	COVID-19	72	0.01
Pneumonia, G, J (non-ARI), R	COVID-19	72	0.01
E, G, I, J (non-ARI)	COVID-19	72	0.01
U07.1, Pneumonia, E, N, Ards	COVID-19	72	0.01
E, I, U	COVID-19	73	0.01
U07.1, B, K	COVID-19	73	0.01
E, R, Ards	COVID-19	73	0.01
U07.1, Pneumonia, C, I	COVID-19	73	0.01
Pneumonia, D, I, J (non-ARI)	COVID-19	73	0.01
Pneumonia, B, E, R	COVID-19	73	0.01
E, F, J (non-ARI), N	COVID-19	73	0.01
Pneumonia, N, R, Z	COVID-19	73	0.01
U07.1, Pneumonia, B, E, R	COVID-19	73	0.01
U07.1, E, F, J (non-ARI), N	COVID-19	73	0.01
U07.1, Pneumonia, N, R, Z	COVID-19	73	0.01
U07.1, Uri, Z	COVID-19	74	0.01
U07.1, A, Z	COVID-19	74	0.01
J (non-ARI), K, N	COVID-19	74	0.01
U07.1, Pneumonia, E, M	COVID-19	74	0.01
Pneumonia, I, N, Ards	COVID-19	74	0.01
Pneumonia, E, N, Ards	COVID-19	74	0.01
U07.1, B, E, I, N	COVID-19	74	0.01
B, U	COVID-19	75	0.01
A, B	COVID-19	75	0.01
U07.1, Pneumonia, S	COVID-19	75	0.01
U07.1, R, U	COVID-19	75	0.01
U07.1, C, N	COVID-19	75	0.01
Pneumonia, C, I	COVID-19	75	0.01
J (non-ARI), Z, Ards	COVID-19	75	0.01
B, J (non-ARI), Z	COVID-19	75	0.01
E, F, Z	COVID-19	75	0.01
U07.1, Pneumonia, I, M	COVID-19	75	0.01
U07.1, Pneumonia, N, U	COVID-19	75	0.01
U07.1, J (non-ARI), Z, Ards	COVID-19	75	0.01
U07.1, B, J (non-ARI), Z	COVID-19	75	0.01
U07.1, E, F, Z	COVID-19	75	0.01
Pneumonia, B, E, J (non-ARI), N	COVID-19	75	0.01
U07.1, Pneumonia, B, E, J (non-ARI), N	COVID-19	75	0.01
Pneumonia, S	COVID-19	76	0.01
Uri, Z	COVID-19	76	0.01
U07.1, J (non-ARI), L	COVID-19	76	0.01
Pneumonia, E, M	COVID-19	76	0.01
Pneumonia, B, J (non-ARI), Ards	COVID-19	76	0.01
U07.1, E, G, N	COVID-19	76	0.01
B, E, I, N	COVID-19	76	0.01
B, E, I, J (non-ARI)	COVID-19	76	0.01
U07.1, Pneumonia, I, J (non-ARI), U	COVID-19	76	0.01
U07.1, Pneumonia, B, J (non-ARI), Ards	COVID-19	76	0.01
U07.1, B, E, I, J (non-ARI)	COVID-19	76	0.01
U07.1, J (non-ARI), T	COVID-19	77	0.01
U07.1, E, L	COVID-19	77	0.01
Pneumonia, I, M	COVID-19	77	0.01
U07.1, I, N, Ards	COVID-19	77	0.01
U07.1, F, N, R	COVID-19	77	0.01
U07.1, F, I, R	COVID-19	77	0.01
Pneumonia, E, I, N, Z	COVID-19	77	0.01
U07.1, Pneumonia, E, I, N, Z	COVID-19	77	0.01
J (non-ARI), T	COVID-19	78	0.01
A, Z	COVID-19	78	0.01
C, N	COVID-19	78	0.01
B, K	COVID-19	78	0.01
U07.1, K, Z	COVID-19	78	0.01
B, J (non-ARI), Ards	COVID-19	78	0.01
G, J (non-ARI), N	COVID-19	78	0.01
F, J (non-ARI), Z	COVID-19	78	0.01
F, N, R	COVID-19	78	0.01
F, I, R	COVID-19	78	0.01
Pneumonia, I, J (non-ARI), U	COVID-19	78	0.01
U07.1, B, J (non-ARI), Ards	COVID-19	78	0.01
U07.1, E, N, Ards	COVID-19	78	0.01
Pneumonia, G, J (non-ARI), Z	COVID-19	78	0.01
U07.1, G, J (non-ARI), N	COVID-19	78	0.01
U07.1, F, J (non-ARI), Z	COVID-19	78	0.01
Pneumonia, E, R, Z	COVID-19	78	0.01
U07.1, Pneumonia, J (non-ARI), U, Z	COVID-19	78	0.01
U07.1, Pneumonia, G, J (non-ARI), Z	COVID-19	78	0.01
Pneumonia, I, J (non-ARI), N, Z	COVID-19	78	0.01
U07.1, Pneumonia, E, R, Z	COVID-19	78	0.01
U07.1, Pneumonia, E, I, J (non-ARI), Ards	COVID-19	78	0.01
U07.1, Pneumonia, I, J (non-ARI), N, Z	COVID-19	78	0.01
J (non-ARI), L	COVID-19	79	0.01
Pneumonia, F, Ards	COVID-19	79	0.01
U07.1, B, D	COVID-19	79	0.01
E, G, N	COVID-19	79	0.01
U07.1, Pneumonia, F, Ards	COVID-19	79	0.01
U07.1, G, I, Z	COVID-19	79	0.01
Pneumonia, E, I, J (non-ARI), Ards	COVID-19	79	0.01
U07.1, Pneumonia, E, F, I, J (non-ARI)	COVID-19	79	0.01
Pneumonia, N, U	COVID-19	80	0.01
I, N, Ards	COVID-19	80	0.01
E, N, Ards	COVID-19	80	0.01
Pneumonia, J (non-ARI), U, Z	COVID-19	80	0.01
U07.1, I, J (non-ARI), U	COVID-19	80	0.01
Pneumonia, E, F, I, J (non-ARI)	COVID-19	80	0.01
E, L	COVID-19	81	0.01
F, Ards	COVID-19	81	0.01
U07.1, E, Lri_other	COVID-19	81	0.01
U07.1, M, N	COVID-19	81	0.01
U07.1, F, Ards	COVID-19	81	0.01
G, I, Z	COVID-19	81	0.01
U07.1, E, I, K	COVID-19	81	0.01
U07.1, Pneumonia, D, Z	COVID-19	81	0.01
Pneumonia, B, J (non-ARI), R	COVID-19	81	0.01
U07.1, Pneumonia, B, J (non-ARI), R	COVID-19	81	0.01
U07.1, Pneumonia, I, J (non-ARI), N, R	COVID-19	81	0.01
E, Lri_other	COVID-19	82	0.01
K, Z	COVID-19	82	0.01
B, D	COVID-19	82	0.01
U07.1, B, G	COVID-19	82	0.01
U07.1, J (non-ARI), U, Z	COVID-19	82	0.01
U07.1, D, I, N	COVID-19	82	0.01
B, E, J (non-ARI), N	COVID-19	82	0.01
Pneumonia, F, I, N	COVID-19	82	0.01
U07.1, Pneumonia, B, I, N	COVID-19	82	0.01
U07.1, B, E, J (non-ARI), N	COVID-19	82	0.01
U07.1, Pneumonia, F, I, N	COVID-19	82	0.01
D, I, N	COVID-19	83	0.01
G, J (non-ARI), Z	COVID-19	83	0.01
U07.1, E, K, N	COVID-19	83	0.01
U07.1, G, J (non-ARI), Z	COVID-19	83	0.01
U07.1, G, J (non-ARI), R	COVID-19	83	0.01
U07.1, Pneumonia, E, G, I	COVID-19	83	0.01
Pneumonia, I, J (non-ARI), N, R	COVID-19	83	0.01
Pneumonia, D, Z	COVID-19	84	0.01
G, J (non-ARI), R	COVID-19	84	0.01
U07.1, E, K, R	COVID-19	84	0.01
U07.1, D, J (non-ARI), N	COVID-19	84	0.01
Pneumonia, B, I, N	COVID-19	84	0.01
U07.1, O	COVID-19	85	0.01
U07.1, Y	COVID-19	85	0.01
M, N	COVID-19	85	0.01
J (non-ARI), U, Z	COVID-19	85	0.01
Pneumonia, E, G, I	COVID-19	85	0.01
U07.1, Pneumonia, E, J (non-ARI), U	COVID-19	85	0.01
U07.1, E, I, J (non-ARI), Ards	COVID-19	85	0.01
B, G	COVID-19	86	0.01
I, J (non-ARI), U	COVID-19	86	0.01
D, J (non-ARI), N	COVID-19	86	0.01
E, I, J (non-ARI), Ards	COVID-19	86	0.01
U07.1, D, E, N	COVID-19	86	0.01
U07.1, E, G, R	COVID-19	86	0.01
U07.1, Pneumonia, E, F, R	COVID-19	86	0.01
U07.1, E, F, I, J (non-ARI)	COVID-19	86	0.01
U07.1, Pneumonia, D, R	COVID-19	87	0.01
E, F, I, J (non-ARI)	COVID-19	87	0.01
U07.1, I, J (non-ARI), N, Z	COVID-19	87	0.01
U07.1, N, U	COVID-19	88	0.01
E, I, K	COVID-19	88	0.01
U07.1, B, E, Z	COVID-19	88	0.01
Pneumonia, E, F, R	COVID-19	88	0.01
I, J (non-ARI), N, Z	COVID-19	88	0.01
U07.1, Pneumonia, E, J (non-ARI), N, Z	COVID-19	88	0.01
U07.1, Uri, R	COVID-19	89	0.01
D, E, N	COVID-19	89	0.01
Pneumonia, D, R	COVID-19	89	0.01
E, G, R	COVID-19	89	0.01
U07.1, D, I, J (non-ARI)	COVID-19	89	0.01
U07.1, B, N, Z	COVID-19	89	0.01
Pneumonia, F, J (non-ARI), R	COVID-19	89	0.01
U07.1, Pneumonia, F, J (non-ARI), R	COVID-19	89	0.01
Pneumonia, E, J (non-ARI), N, Z	COVID-19	89	0.01
Pneumonia, E, J (non-ARI), U	COVID-19	90	0.01
U07.1, Pneumonia, E, J (non-ARI), K	COVID-19	90	0.01
Pneumonia, T	COVID-19	91	0.01
U07.1, Pneumonia, T	COVID-19	91	0.01
U07.1, M, R	COVID-19	91	0.01
E, K, N	COVID-19	91	0.01
E, K, R	COVID-19	91	0.01
Pneumonia, Z, Ards	COVID-19	91	0.01
U07.1, Pneumonia, K, N	COVID-19	91	0.01
U07.1, Pneumonia, Z, Ards	COVID-19	91	0.01
Uri, R	COVID-19	92	0.01
D, I, J (non-ARI)	COVID-19	92	0.01
B, E, Z	COVID-19	92	0.01
B, J (non-ARI), R	COVID-19	92	0.01
U07.1, B, J (non-ARI), R	COVID-19	92	0.01
Pneumonia, B, E, I	COVID-19	92	0.01
U07.1, Pneumonia, B, E, I	COVID-19	92	0.01
U07.1, E, J (non-ARI), U	COVID-19	93	0.01
Pneumonia, E, J (non-ARI), K	COVID-19	93	0.01
U07.1, I, R, Z	COVID-19	93	0.01
U07.1, Pneumonia, E, I, Ards	COVID-19	93	0.01
U07.1, I, J (non-ARI), N, R	COVID-19	93	0.01
M, R	COVID-19	94	0.01
B, N, Z	COVID-19	94	0.01
U07.1, Pneumonia, J (non-ARI), R, Ards	COVID-19	94	0.01
U07.1, E, I, N, R	COVID-19	94	0.01
Pneumonia, K, N	COVID-19	95	0.01
Pneumonia, B, Ards	COVID-19	95	0.01
U07.1, Pneumonia, B, Ards	COVID-19	95	0.01
Pneumonia, J (non-ARI), R, Ards	COVID-19	95	0.01
Pneumonia, E, I, Ards	COVID-19	95	0.01
Pneumonia, J (non-ARI), R, Z	COVID-19	95	0.01
U07.1, Pneumonia, J (non-ARI), R, Z	COVID-19	95	0.01
Z, Ards	COVID-19	96	0.01
U07.1, Z, Ards	COVID-19	96	0.01
U07.1, Pneumonia, I, U	COVID-19	96	0.01
U07.1, Pneumonia, K, R	COVID-19	96	0.01
U07.1, J (non-ARI), R, Ards	COVID-19	96	0.01
U07.1, Pneumonia, F, G	COVID-19	96	0.01
J (non-ARI), R, Ards	COVID-19	97	0.01
Pneumonia, F, G	COVID-19	97	0.01
B, E, R	COVID-19	97	0.01
I, R, Z	COVID-19	97	0.01
U07.1, Pneumonia, U, Z	COVID-19	97	0.01
U07.1, B, E, R	COVID-19	97	0.01
U07.1, E, I, N, Z	COVID-19	97	0.01
U07.1, E, J (non-ARI), N, Z	COVID-19	97	0.01
U07.1, B, N, R	COVID-19	98	0.01
Pneumonia, F, J (non-ARI), N	COVID-19	98	0.01
E, J (non-ARI), N, Z	COVID-19	98	0.01
E, I, N, R	COVID-19	98	0.01
I, J (non-ARI), N, R	COVID-19	98	0.01
U07.1, Pneumonia, D, E, J (non-ARI)	COVID-19	98	0.01
U07.1, Pneumonia, F, J (non-ARI), N	COVID-19	98	0.01
U07.1, D, E, I	COVID-19	99	0.01
Pneumonia, D, E, J (non-ARI)	COVID-19	99	0.01
U07.1, N, R, Z	COVID-19	99	0.01
B, Ards	COVID-19	100	0.01
U07.1, I, M	COVID-19	100	0.01
U07.1, C, D	COVID-19	100	0.01
Pneumonia, K, R	COVID-19	100	0.01
U07.1, B, Ards	COVID-19	100	0.01
U07.1, Pneumonia, C, E	COVID-19	100	0.01
U07.1, Pneumonia, J (non-ARI), N, Ards	COVID-19	100	0.01
Pneumonia, E, I, J (non-ARI), Z	COVID-19	100	0.01
U07.1, Pneumonia, E, I, J (non-ARI), Z	COVID-19	100	0.01
Pneumonia, I, U	COVID-19	101	0.01
E, J (non-ARI), U	COVID-19	101	0.01
U07.1, C, I	COVID-19	101	0.01
U07.1, B, F	COVID-19	101	0.01
B, N, R	COVID-19	101	0.01
Pneumonia, F, Z	COVID-19	101	0.01
N, R, Z	COVID-19	101	0.01
U07.1, Pneumonia, I, K	COVID-19	101	0.01
U07.1, E, G, I	COVID-19	101	0.01
U07.1, Pneumonia, F, Z	COVID-19	101	0.01
E, I, N, Z	COVID-19	101	0.01
U07.1, Pneumonia, L	COVID-19	102	0.01
Pneumonia, C, E	COVID-19	102	0.01
D, E, I	COVID-19	102	0.01
U07.1, Pneumonia, A, E	COVID-19	102	0.01
Pneumonia, J (non-ARI), N, Ards	COVID-19	102	0.01
U07.1, Pneumonia, G, N	COVID-19	102	0.01
U07.1, Pneumonia, B, Z	COVID-19	102	0.01
U07.1, Pneumonia, E, J (non-ARI), N, R	COVID-19	102	0.01
Pneumonia, U, Z	COVID-19	103	0.01
Pneumonia, G, N	COVID-19	103	0.01
Pneumonia, B, Z	COVID-19	103	0.01
U07.1, E, J (non-ARI), K	COVID-19	103	0.01
U07.1, E, I, Ards	COVID-19	103	0.01
Pneumonia, E, J (non-ARI), N, R	COVID-19	103	0.01
Pneumonia, L	COVID-19	104	0.01
I, M	COVID-19	104	0.01
U07.1, A, N	COVID-19	104	0.01
Pneumonia, A, E	COVID-19	104	0.01
U07.1, Pneumonia, E, U	COVID-19	104	0.01
U07.1, A, I	COVID-19	105	0.01
Pneumonia, I, K	COVID-19	105	0.01
E, I, Ards	COVID-19	105	0.01
E, G, I	COVID-19	105	0.01
U07.1, J (non-ARI), N, Ards	COVID-19	105	0.01
Pneumonia, E, F, N	COVID-19	105	0.01
U07.1, Pneumonia, E, F, N	COVID-19	105	0.01
U07.1, Pneumonia, E, I, J (non-ARI), R	COVID-19	105	0.01
N, U	COVID-19	106	0.01
B, F	COVID-19	106	0.01
U07.1, Pneumonia, B, I, J (non-ARI)	COVID-19	106	0.01
Pneumonia, E, I, J (non-ARI), R	COVID-19	106	0.01
C, I	COVID-19	107	0.01
U07.1, U, Z	COVID-19	107	0.01
J (non-ARI), N, Ards	COVID-19	107	0.01
Pneumonia, B, I, J (non-ARI)	COVID-19	107	0.01
U07.1, F, I, N	COVID-19	107	0.01
U07.1, J (non-ARI), R, Z	COVID-19	107	0.01
C, D	COVID-19	108	0.01
J (non-ARI), R, Z	COVID-19	108	0.01
U07.1, F, J (non-ARI), R	COVID-19	108	0.01
U07.1, I, U	COVID-19	109	0.01
E, J (non-ARI), K	COVID-19	109	0.01
F, I, N	COVID-19	109	0.01
U07.1, Pneumonia, A, J (non-ARI)	COVID-19	109	0.01
U07.1, E, R, Z	COVID-19	109	0.01
U07.1, Pneumonia, G, I, J (non-ARI)	COVID-19	109	0.01
U07.1, Pneumonia, B, E, N	COVID-19	109	0.01
U07.1, D, Z	COVID-19	110	0.01
F, J (non-ARI), R	COVID-19	110	0.01
E, R, Z	COVID-19	110	0.01
Pneumonia, G, I, J (non-ARI)	COVID-19	110	0.01
Pneumonia, B, E, N	COVID-19	110	0.01
A, N	COVID-19	111	0.01
U07.1, A, R	COVID-19	111	0.01
Pneumonia, A, J (non-ARI)	COVID-19	111	0.01
U07.1, Pneumonia, R, Ards	COVID-19	111	0.01
Pneumonia, G, Z	COVID-19	112	0.01
U07.1, Pneumonia, G, Z	COVID-19	112	0.01
U07.1, Pneumonia, G, R	COVID-19	112	0.01
A, I	COVID-19	113	0.01
Pneumonia, R, Ards	COVID-19	113	0.01
U07.1, Pneumonia, B, J (non-ARI), N	COVID-19	113	0.01
U07.1, Pneumonia, I, N, R	COVID-19	113	0.01
U07.1, Uri, E	COVID-19	114	0.01
Pneumonia, G, R	COVID-19	114	0.01
Pneumonia, B, J (non-ARI), N	COVID-19	114	0.01
U07.1, E, I, J (non-ARI), Z	COVID-19	114	0.01
U07.1, E, J (non-ARI), N, R	COVID-19	114	0.01
U07.1, B, I, N	COVID-19	115	0.01
U07.1, E, F, R	COVID-19	115	0.01
E, I, J (non-ARI), Z	COVID-19	115	0.01
Uri, E	COVID-19	116	0.01
D, Z	COVID-19	116	0.01
U07.1, R, Ards	COVID-19	116	0.01
U07.1, G, I, J (non-ARI)	COVID-19	116	0.01
E, J (non-ARI), N, R	COVID-19	116	0.01
U07.1, Pneumonia, E, F, I	COVID-19	116	0.01
Pneumonia, E, U	COVID-19	117	0.01
U07.1, B, I, J (non-ARI)	COVID-19	117	0.01
U07.1, F, J (non-ARI), N	COVID-19	117	0.01
Pneumonia, I, N, R	COVID-19	117	0.01
R, U	COVID-19	118	0.01
R, Ards	COVID-19	118	0.01
U07.1, E, M	COVID-19	118	0.01
G, I, J (non-ARI)	COVID-19	118	0.01
B, I, J (non-ARI)	COVID-19	118	0.01
F, J (non-ARI), N	COVID-19	118	0.01
U07.1, Pneumonia, B, R	COVID-19	118	0.01
Pneumonia, E, F, I	COVID-19	118	0.01
U07.1, E, I, J (non-ARI), R	COVID-19	118	0.01
A, R	COVID-19	119	0.01
B, I, N	COVID-19	119	0.01
E, F, R	COVID-19	119	0.01
Pneumonia, B, R	COVID-19	120	0.01
U07.1, Pneumonia, D, N	COVID-19	120	0.01
U07.1, B, E, I	COVID-19	120	0.01
E, I, J (non-ARI), R	COVID-19	120	0.01
U07.1, D, E, J (non-ARI)	COVID-19	121	0.01
Pneumonia, D, N	COVID-19	122	0.01
D, E, J (non-ARI)	COVID-19	122	0.01
B, E, I	COVID-19	122	0.01
U07.1, Pneumonia, E, G, J (non-ARI)	COVID-19	122	0.01
E, M	COVID-19	123	0.01
U, Z	COVID-19	123	0.01
U07.1, E, U	COVID-19	123	0.01
U07.1, Pneumonia, J (non-ARI), M	COVID-19	123	0.01
U07.1, S	COVID-19	124	0.01
Pneumonia, E, G, J (non-ARI)	COVID-19	124	0.01
Pneumonia, J (non-ARI), M	COVID-19	125	0.01
U07.1, C, R	COVID-19	125	0.01
U07.1, K, N	COVID-19	127	0.01
U07.1, G, N	COVID-19	127	0.01
U07.1, B, J (non-ARI), N	COVID-19	128	0.01
S	COVID-19	129	0.01
U07.1, Pneumonia, C, J (non-ARI)	COVID-19	129	0.01
U07.1, Pneumonia, N, Ards	COVID-19	129	0.01
B, J (non-ARI), N	COVID-19	130	0.01
Pneumonia, C, J (non-ARI)	COVID-19	131	0.01
U07.1, Pneumonia, D, I	COVID-19	131	0.01
G, N	COVID-19	132	0.01
U07.1, I, K	COVID-19	132	0.01
Pneumonia, N, Ards	COVID-19	132	0.01
U07.1, F, Z	COVID-19	132	0.01
U07.1, T	COVID-19	133	0.01
C, R	COVID-19	133	0.01
Pneumonia, D, I	COVID-19	134	0.01
U07.1, F, G	COVID-19	134	0.01
U07.1, G, Z	COVID-19	134	0.01
Pneumonia, I, N, Z	COVID-19	134	0.01
U07.1, Pneumonia, I, N, Z	COVID-19	134	0.01
I, U	COVID-19	135	0.01
F, Z	COVID-19	135	0.01
U07.1, E, F, N	COVID-19	135	0.01
T	COVID-19	136	0.01
U07.1, N, Ards	COVID-19	136	0.01
U07.1, Pneumonia, F, I, J (non-ARI)	COVID-19	136	0.01
F, G	COVID-19	137	0.01
G, Z	COVID-19	137	0.01
U07.1, A, J (non-ARI)	COVID-19	137	0.01
Pneumonia, F, I, J (non-ARI)	COVID-19	137	0.01
E, F, N	COVID-19	138	0.01
K, N	COVID-19	139	0.01
N, Ards	COVID-19	139	0.01
U07.1, D, R	COVID-19	139	0.01
A, J (non-ARI)	COVID-19	140	0.01
U07.1, B, E, N	COVID-19	140	0.01
U07.1, Pneumonia, I, J (non-ARI), Ards	COVID-19	142	0.01
U07.1, B, Z	COVID-19	143	0.01
U07.1, E, G, J (non-ARI)	COVID-19	143	0.01
D, R	COVID-19	144	0.01
Pneumonia, I, J (non-ARI), Ards	COVID-19	144	0.01
Pneumonia, B, E, J (non-ARI)	COVID-19	144	0.01
U07.1, Pneumonia, B, E, J (non-ARI)	COVID-19	144	0.01
U07.1, E, F, I	COVID-19	145	0.01
U07.1, Pneumonia, J (non-ARI), N, Z	COVID-19	145	0.01
E, G, J (non-ARI)	COVID-19	146	0.01
Pneumonia, J (non-ARI), N, Z	COVID-19	146	0.01
I, K	COVID-19	147	0.01
B, E, N	COVID-19	147	0.01
U07.1, Pneumonia, J (non-ARI), K	COVID-19	147	0.01
U07.1, Pneumonia, E, N, Z	COVID-19	147	0.01
E, F, I	COVID-19	148	0.01
Pneumonia, E, N, Z	COVID-19	148	0.01
U07.1, J (non-ARI), M	COVID-19	149	0.01
U07.1, I, J (non-ARI), Ards	COVID-19	149	0.01
U07.1, L	COVID-19	150	0.01
E, U	COVID-19	150	0.01
U07.1, Pneumonia, E, N, R	COVID-19	150	0.01
B, Z	COVID-19	151	0.01
Pneumonia, J (non-ARI), K	COVID-19	151	0.01
I, J (non-ARI), Ards	COVID-19	151	0.01
U07.1, Pneumonia, B, I	COVID-19	151	0.01
U07.1, C, E	COVID-19	152	0.01
J (non-ARI), M	COVID-19	153	0.01
U07.1, K, R	COVID-19	153	0.01
Pneumonia, B, I	COVID-19	153	0.01
Pneumonia, E, N, R	COVID-19	153	0.01
L	COVID-19	156	0.01
U07.1, F, I, J (non-ARI)	COVID-19	156	0.01
Pneumonia, E, I, Z	COVID-19	156	0.01
U07.1, Pneumonia, E, I, Z	COVID-19	156	0.01
Pneumonia, R, Z	COVID-19	157	0.01
U07.1, Pneumonia, J (non-ARI), U	COVID-19	157	0.01
U07.1, Pneumonia, R, Z	COVID-19	157	0.01
F, I, J (non-ARI)	COVID-19	158	0.01
U07.1, Pneumonia, F, R	COVID-19	159	0.01
U07.1, Pneumonia, E, J (non-ARI), Ards	COVID-19	159	0.01
Pneumonia, E, J (non-ARI), Ards	COVID-19	160	0.01
U07.1, I, N, R	COVID-19	160	0.01
C, E	COVID-19	161	0.01
Pneumonia, F, R	COVID-19	161	0.01
U07.1, J (non-ARI), N, Z	COVID-19	162	0.01
B, E, J (non-ARI)	COVID-19	163	0.01
U07.1, Pneumonia, G, I	COVID-19	163	0.01
U07.1, B, E, J (non-ARI)	COVID-19	163	0.01
U07.1, Pneumonia, J (non-ARI), N, R	COVID-19	163	0.01
U07.1, Pneumonia, E, I, R	COVID-19	163	0.01
U07.1, Pneumonia, E, I, J (non-ARI), N	COVID-19	163	0.01
J (non-ARI), N, Z	COVID-19	164	0.01
K, R	COVID-19	165	0.01
Pneumonia, G, I	COVID-19	165	0.01
U07.1, Pneumonia, E, K	COVID-19	165	0.01
Pneumonia, J (non-ARI), N, R	COVID-19	165	0.01
Pneumonia, E, I, R	COVID-19	165	0.01
Pneumonia, E, I, J (non-ARI), N	COVID-19	165	0.01
Pneumonia, F, N	COVID-19	166	0.01
U07.1, Pneumonia, F, N	COVID-19	166	0.01
U07.1, I, N, Z	COVID-19	166	0.01
U07.1, E, J (non-ARI), Ards	COVID-19	167	0.01
E, J (non-ARI), Ards	COVID-19	169	0.01
U07.1, G, R	COVID-19	170	0.01
Pneumonia, J (non-ARI), U	COVID-19	171	0.01
U07.1, J (non-ARI), U	COVID-19	171	0.01
U07.1, C, J (non-ARI)	COVID-19	171	0.01
I, N, Z	COVID-19	172	0.01
Pneumonia, E, K	COVID-19	173	0.01
U07.1, D, N	COVID-19	173	0.01
I, N, R	COVID-19	173	0.01
U07.1, B, R	COVID-19	174	0.01
U07.1, J (non-ARI), K	COVID-19	175	0.01
U07.1, Pneumonia, I, Ards	COVID-19	175	0.01
Pneumonia, I, J (non-ARI), Z	COVID-19	175	0.01
U07.1, Pneumonia, I, J (non-ARI), Z	COVID-19	175	0.01
G, R	COVID-19	177	0.01
U07.1, Pneumonia, E, F, J (non-ARI)	COVID-19	177	0.01
C, J (non-ARI)	COVID-19	178	0.02
Pneumonia, I, Ards	COVID-19	178	0.02
U07.1, Pneumonia, D, E	COVID-19	179	0.02
Pneumonia, E, F, J (non-ARI)	COVID-19	179	0.02
B, R	COVID-19	180	0.02
D, N	COVID-19	181	0.02
U07.1, D, I	COVID-19	182	0.02
Pneumonia, D, E	COVID-19	182	0.02
U07.1, Pneumonia, B, N	COVID-19	182	0.02
J (non-ARI), K	COVID-19	184	0.02
U07.1, E, I, J (non-ARI), N	COVID-19	184	0.02
Pneumonia, B, N	COVID-19	185	0.02
U07.1, I, Ards	COVID-19	186	0.02
U07.1, Pneumonia, D, J (non-ARI)	COVID-19	186	0.02
E, I, J (non-ARI), N	COVID-19	187	0.02
U07.1, A, E	COVID-19	188	0.02
I, Ards	COVID-19	189	0.02
U07.1, Pneumonia, E, G	COVID-19	189	0.02
U07.1, Pneumonia, I, J (non-ARI), R	COVID-19	189	0.02
U07.1, Pneumonia, E, Ards	COVID-19	190	0.02
Pneumonia, D, J (non-ARI)	COVID-19	191	0.02
D, I	COVID-19	192	0.02
U07.1, Pneumonia, A	COVID-19	192	0.02
Pneumonia, E, Ards	COVID-19	192	0.02
U07.1, J (non-ARI), N, R	COVID-19	192	0.02
Pneumonia, I, J (non-ARI), R	COVID-19	192	0.02
Pneumonia, E, G	COVID-19	193	0.02
U07.1, E, N, Z	COVID-19	193	0.02
J (non-ARI), U	COVID-19	194	0.02
A, E	COVID-19	196	0.02
Pneumonia, A	COVID-19	197	0.02
J (non-ARI), N, R	COVID-19	197	0.02
U07.1, E, I, Z	COVID-19	197	0.02
E, N, Z	COVID-19	199	0.02
U07.1, Pneumonia, U	COVID-19	200	0.02
U07.1, E, F, J (non-ARI)	COVID-19	200	0.02
U07.1, E, Ards	COVID-19	201	0.02
U07.1, G, I	COVID-19	201	0.02
U07.1, Pneumonia, E, J (non-ARI), Z	COVID-19	201	0.02
E, I, Z	COVID-19	202	0.02
U07.1, I, J (non-ARI), Z	COVID-19	202	0.02
U07.1, B, I	COVID-19	203	0.02
E, F, J (non-ARI)	COVID-19	203	0.02
Pneumonia, E, J (non-ARI), Z	COVID-19	203	0.02
E, Ards	COVID-19	204	0.02
I, J (non-ARI), Z	COVID-19	204	0.02
G, I	COVID-19	206	0.02
U07.1, E, N, R	COVID-19	206	0.02
B, I	COVID-19	209	0.02
E, N, R	COVID-19	212	0.02
U07.1, Pneumonia, B, E	COVID-19	220	0.02
U07.1, Pneumonia, F, I	COVID-19	221	0.02
Pneumonia, B, E	COVID-19	222	0.02
Pneumonia, F, I	COVID-19	224	0.02
U07.1, I, J (non-ARI), R	COVID-19	224	0.02
U07.1, D, J (non-ARI)	COVID-19	226	0.02
U07.1, E, K	COVID-19	228	0.02
U07.1, E, J (non-ARI), Z	COVID-19	228	0.02
E, J (non-ARI), Z	COVID-19	231	0.02
I, J (non-ARI), R	COVID-19	232	0.02
D, J (non-ARI)	COVID-19	235	0.02
U07.1, Pneumonia, M	COVID-19	235	0.02
U07.1, Pneumonia, G, J (non-ARI)	COVID-19	235	0.02
U07.1, F, N	COVID-19	236	0.02
U07.1, E, I, R	COVID-19	236	0.02
U07.1, U	COVID-19	238	0.02
Pneumonia, G, J (non-ARI)	COVID-19	238	0.02
Pneumonia, U	COVID-19	240	0.02
U07.1, F, R	COVID-19	240	0.02
Pneumonia, M	COVID-19	241	0.02
F, N	COVID-19	242	0.02
E, I, R	COVID-19	244	0.02
U07.1, Lri_other	COVID-19	246	0.02
E, K	COVID-19	246	0.02
U07.1, Pneumonia, B, J (non-ARI)	COVID-19	248	0.02
F, R	COVID-19	249	0.02
U07.1, E, G	COVID-19	249	0.02
Pneumonia, B, J (non-ARI)	COVID-19	251	0.02
U07.1, D, E	COVID-19	254	0.02
Lri_other	COVID-19	256	0.02
E, G	COVID-19	258	0.02
U07.1, R, Z	COVID-19	258	0.02
U07.1, Pneumonia, E, I, N	COVID-19	260	0.02
D, E	COVID-19	262	0.02
U07.1, Pneumonia, E, J (non-ARI), R	COVID-19	262	0.02
U07.1, B, N	COVID-19	263	0.02
Pneumonia, E, I, N	COVID-19	263	0.02
Pneumonia, E, J (non-ARI), R	COVID-19	264	0.02
R, Z	COVID-19	267	0.02
U07.1, Pneumonia, N, R	COVID-19	268	0.02
U07.1, Pneumonia, I, J (non-ARI), N	COVID-19	271	0.02
Pneumonia, N, R	COVID-19	273	0.02
U07.1, Pneumonia, N, Z	COVID-19	274	0.02
Pneumonia, I, J (non-ARI), N	COVID-19	276	0.02
Pneumonia, N, Z	COVID-19	277	0.02
B, N	COVID-19	282	0.02
U07.1, G, J (non-ARI)	COVID-19	284	0.02
U07.1, B, J (non-ARI)	COVID-19	286	0.02
G, J (non-ARI)	COVID-19	289	0.02
B, J (non-ARI)	COVID-19	290	0.02
U07.1, F, I	COVID-19	290	0.02
U07.1, Pneumonia, E, F	COVID-19	296	0.03
U07.1, B, E	COVID-19	297	0.03
F, I	COVID-19	299	0.03
Pneumonia, E, F	COVID-19	302	0.03
Pneumonia, I, Z	COVID-19	306	0.03
U07.1, Pneumonia, I, Z	COVID-19	306	0.03
U07.1, E, J (non-ARI), R	COVID-19	306	0.03
B, E	COVID-19	307	0.03
U07.1, Pneumonia, C	COVID-19	307	0.03
E, J (non-ARI), R	COVID-19	311	0.03
U07.1, Pneumonia, J (non-ARI), Ards	COVID-19	313	0.03
Pneumonia, J (non-ARI), Ards	COVID-19	316	0.03
Pneumonia, C	COVID-19	317	0.03
U07.1, Pneumonia, I, R	COVID-19	317	0.03
U07.1, Pneumonia, K	COVID-19	319	0.03
U07.1, I, J (non-ARI), N	COVID-19	319	0.03
Pneumonia, I, R	COVID-19	322	0.03
U07.1, Pneumonia, E, J (non-ARI), N	COVID-19	322	0.03
U07.1, J (non-ARI), Ards	COVID-19	326	0.03
Pneumonia, E, J (non-ARI), N	COVID-19	327	0.03
Pneumonia, K	COVID-19	329	0.03
I, J (non-ARI), N	COVID-19	329	0.03
J (non-ARI), Ards	COVID-19	330	0.03
U07.1, Pneumonia, F, J (non-ARI)	COVID-19	333	0.03
Pneumonia, F, J (non-ARI)	COVID-19	338	0.03
U07.1, E, I, N	COVID-19	343	0.03
U	COVID-19	346	0.03
U07.1, Pneumonia, E, Z	COVID-19	354	0.03
E, I, N	COVID-19	355	0.03
Pneumonia, E, Z	COVID-19	357	0.03
U07.1, E, J (non-ARI), N	COVID-19	362	0.03
U07.1, M	COVID-19	365	0.03
E, J (non-ARI), N	COVID-19	370	0.03
U07.1, Pneumonia, J (non-ARI), Z	COVID-19	370	0.03
Pneumonia, J (non-ARI), Z	COVID-19	373	0.03
U07.1, N, Z	COVID-19	376	0.03
M	COVID-19	380	0.03
U07.1, A	COVID-19	380	0.03
U07.1, E, F	COVID-19	389	0.03
N, Z	COVID-19	393	0.03
U07.1, I, Z	COVID-19	394	0.03
U07.1, Pneumonia, Ards	COVID-19	396	0.03
Pneumonia, Ards	COVID-19	400	0.03
E, F	COVID-19	402	0.03
U07.1, Pneumonia, D	COVID-19	404	0.03
U07.1, F, J (non-ARI)	COVID-19	404	0.03
A	COVID-19	407	0.03
U07.1, Pneumonia, B	COVID-19	407	0.03
I, Z	COVID-19	408	0.03
F, J (non-ARI)	COVID-19	413	0.03
U07.1, N, R	COVID-19	414	0.04
U07.1, Ards	COVID-19	416	0.04
Pneumonia, D	COVID-19	418	0.04
Pneumonia, B	COVID-19	419	0.04
Ards	COVID-19	422	0.04
U07.1, Pneumonia, E, I, J (non-ARI)	COVID-19	427	0.04
Pneumonia, E, I, J (non-ARI)	COVID-19	431	0.04
U07.1, J (non-ARI), Z	COVID-19	432	0.04
N, R	COVID-19	434	0.04
J (non-ARI), Z	COVID-19	437	0.04
U07.1, Pneumonia, I, N	COVID-19	455	0.04
U07.1, Pneumonia, G	COVID-19	462	0.04
U07.1, E, Z	COVID-19	464	0.04
Pneumonia, I, N	COVID-19	464	0.04
Pneumonia, G	COVID-19	467	0.04
U07.1, Pneumonia, E, R	COVID-19	470	0.04
E, Z	COVID-19	476	0.04
U07.1, K	COVID-19	479	0.04
Pneumonia, E, R	COVID-19	479	0.04
U07.1, E, I, J (non-ARI)	COVID-19	492	0.04
U07.1, I, R	COVID-19	496	0.04
E, I, J (non-ARI)	COVID-19	501	0.04
K	COVID-19	515	0.04
I, R	COVID-19	523	0.04
U07.1, Pneumonia, J (non-ARI), R	COVID-19	548	0.05
Pneumonia, J (non-ARI), R	COVID-19	553	0.05
U07.1, C	COVID-19	556	0.05
U07.1, Pneumonia, J (non-ARI), N	COVID-19	582	0.05
U07.1, Pneumonia, E, N	COVID-19	588	0.05
Pneumonia, J (non-ARI), N	COVID-19	590	0.05
C	COVID-19	595	0.05
Pneumonia, E, N	COVID-19	597	0.05
U07.1, D	COVID-19	611	0.05
U07.1, Uri	COVID-19	614	0.05
U07.1, I, N	COVID-19	624	0.05
Uri	COVID-19	630	0.05
U07.1, Pneumonia, F	COVID-19	636	0.05
D	COVID-19	646	0.05
Pneumonia, F	COVID-19	648	0.05
U07.1, B	COVID-19	649	0.05
I, N	COVID-19	653	0.06
U07.1, G	COVID-19	683	0.06
U07.1, J (non-ARI), N	COVID-19	688	0.06
U07.1, J (non-ARI), R	COVID-19	696	0.06
B	COVID-19	698	0.06
J (non-ARI), N	COVID-19	705	0.06
G	COVID-19	712	0.06
J (non-ARI), R	COVID-19	714	0.06
U07.1, E, R	COVID-19	722	0.06
E, R	COVID-19	748	0.06
U07.1, Pneumonia, E, I	COVID-19	749	0.06
Pneumonia, E, I	COVID-19	758	0.06
U07.1, Pneumonia, Z	COVID-19	769	0.07
Pneumonia, Z	COVID-19	778	0.07
U07.1, E, N	COVID-19	780	0.07
E, N	COVID-19	809	0.07
U07.1, Pneumonia, I, J (non-ARI)	COVID-19	880	0.07
Pneumonia, I, J (non-ARI)	COVID-19	893	0.08
U07.1, F	COVID-19	923	0.08
F	COVID-19	960	0.08
U07.1, E, I	COVID-19	991	0.08
E, I	COVID-19	1021	0.09
U07.1, I, J (non-ARI)	COVID-19	1058	0.09
I, J (non-ARI)	COVID-19	1085	0.09
U07.1, Z	COVID-19	1111	0.09
U07.1, Pneumonia, N	COVID-19	1137	0.1
Pneumonia, N	COVID-19	1155	0.1
Z	COVID-19	1156	0.1
U07.1, Pneumonia, R	COVID-19	1157	0.1
Pneumonia, R	COVID-19	1176	0.1
U07.1, Pneumonia, E, J (non-ARI)	COVID-19	1236	0.1
Pneumonia, E, J (non-ARI)	COVID-19	1247	0.11
U07.1, E, J (non-ARI)	COVID-19	1439	0.12
E, J (non-ARI)	COVID-19	1461	0.12
U07.1, N	COVID-19	1615	0.14
N	COVID-19	1685	0.14
U07.1, Pneumonia, I	COVID-19	1713	0.15
Pneumonia, I	COVID-19	1739	0.15
U07.1, R	COVID-19	2304	0.2
U07.1, I	COVID-19	2346	0.2
R	COVID-19	2423	0.21
I	COVID-19	2450	0.21
U07.1, Pneumonia, E	COVID-19	2455	0.21
Pneumonia, E	COVID-19	2487	0.21
U07.1, E	COVID-19	3319	0.28
U07.1, Pneumonia, J (non-ARI)	COVID-19	3335	0.28
Pneumonia, J (non-ARI)	COVID-19	3384	0.29
E	COVID-19	3417	0.29
U07.1, J (non-ARI)	COVID-19	4143	0.35
J (non-ARI)	COVID-19	4244	0.36
U07.1, Pneumonia	COVID-19	7857	0.67
Pneumonia	COVID-19	7976	0.68
U07.1	COVID-19	11380	0.96

## Sheet: Figure 4
isoyearweek	n_nopar_main_cause	n_npr_u071_and_pneumonia_or_j	n_npr_u071_and_pneumonia_or_j_or_uri_or_r	n_npr_u071_and_uri_or_r	n_npr_u071_pneumonia	n_npr_u071_pneumonia_or_j_or_uri_or_r_and_pos_pcr
2020-09		2	2		2	1
2020-10	2	5	6	2	4	6
2020-11	50	63	72	18	60	69
2020-12	189	204	218	57	200	210
2020-13	291	290	308	65	281	306
2020-14	205	191	214	53	184	205
2020-15	99	102	114	18	96	109
2020-16	74	76	87	26	72	80
2020-17	48	41	51	17	40	49
2020-18	25	22	25	5	17	23
2020-19	18	15	19	5	13	17
2020-20	12	9	16	7	9	15
2020-21	10	9	10	1	6	8
2020-22	11	9	13	4	9	13
2020-23	3	2	4	3	1	4
2020-24	8	7	8	3	7	8
2020-25	6	11	11	1	10	11
2020-26	13	12	16	5	10	15
2020-27	6	5	6	3	5	5
2020-28	4	2	3	2	2	3
2020-29	8	6	8	4	4	7
2020-30	3	5	5	1	5	4
2020-31	12	9	11	2	9	11
2020-32	16	11	14	4	9	13
2020-33	10	7	10	4	7	10
2020-34	12	11	12	3	10	12
2020-35	12	8	11	3	7	11
2020-36	12	7	11	5	4	11
2020-37	21	16	17	4	11	17
2020-38	24	22	26	6	22	26
2020-39	18	20	21	3	15	20
2020-40	24	19	28	11	18	28
2020-41	31	29	35	10	24	35
2020-42	23	20	25	7	17	25
2020-43	42	32	44	15	28	43
2020-44	59	52	62	20	49	62
2020-45	98	79	96	28	69	93
2020-46	115	103	124	37	90	123
2020-47	116	100	121	33	94	118
2020-48	96	93	105	21	82	104
2020-49	117	101	117	31	93	114
2020-50	86	71	83	24	66	81
2020-51	99	78	93	22	71	88
2020-52	83	83	93	20	78	90
2020-53	100	98	112	28	96	108
2021-01	94	103	116	24	98	111
2021-02	93	90	102	27	85	98
2021-03	91	73	88	28	69	85
2021-04	49	44	51	11	41	49
2021-05	37	37	42	13	33	40
2021-06	47	52	56	11	50	54
2021-07	63	58	72	21	57	71
2021-08	75	64	75	19	63	69
2021-09	105	99	121	32	95	116
2021-10	179	184	203	43	174	200
2021-11	240	242	259	40	236	255
2021-12	223	222	239	51	214	229
2021-13	216	223	241	48	219	229
2021-14	203	203	222	51	196	214
2021-15	176	181	197	40	179	188
2021-16	141	141	155	33	135	150
2021-17	76	79	87	18	77	84
2021-18	73	76	87	14	72	84
2021-19	67	67	76	20	65	69
2021-20	64	73	78	16	69	76
2021-21	52	46	53	12	46	50
2021-22	53	49	57	15	44	54
2021-23	29	29	35	7	28	32
2021-24	22	21	25	5	19	25
2021-25	21	22	23	1	20	22
2021-26	17	21	26	7	20	26
2021-27	17	27	30	9	26	30
2021-28	19	20	25	7	20	24
2021-29	19	19	20	4	16	18
2021-30	21	19	25	8	19	24
2021-31	33	31	43	14	28	42
2021-32	37	33	41	10	32	38
2021-33	49	46	52	11	42	52
2021-34	70	73	90	29	70	89
2021-35	70	68	86	25	66	84
2021-36	105	106	129	36	105	127
2021-37	87	82	104	31	75	101
2021-38	67	66	83	23	63	78
2021-39	62	71	75	16	61	73
2021-40	61	63	72	18	60	66
2021-41	65	71	78	21	68	74
2021-42	81	98	108	31	86	104
2021-43	116	126	141	35	115	136
2021-44	152	152	173	42	141	160
2021-45	172	171	202	61	156	192
2021-46	159	166	195	61	149	188
2021-47	184	190	220	73	182	214
2021-48	225	241	269	71	219	259
2021-49	234	246	285	89	225	281
2021-50	266	278	316	76	264	305
2021-51	210	210	249	80	204	243
2021-52	193	197	237	74	184	225
2022-01	157	172	213	74	151	207
2022-02	125	126	192	91	104	187
2022-03	163	167	254	113	138	242
2022-04	230	183	331	188	156	311
2022-05	252	214	373	216	173	331
2022-06	325	277	468	262	224	396
2022-07	470	414	710	385	328	592
2022-08	531	455	791	428	342	674
2022-09	555	498	821	431	370	680
2022-10	565	521	809	397	398	666
2022-11	424	419	603	260	322	497
2022-12	365	356	516	242	278	446
2022-13	266	277	383	152	201	322
2022-14	220	240	316	128	184	289
2022-15	164	167	234	94	127	216
2022-16	145	133	185	71	89	167
2022-17	90	76	101	41	58	91
total	12638	12221	15921	5776	10729	14632
